# Supplementary material for: Secretome Analysis of the Pine Wood Nematode Bursaphelenchus xylophilus Reveals the Tangled Roots of Parasitism and Its Potential for Molecular Mimicry
Source: PLoS One. 2013 Jun 21;8(6):e67377. doi: 10.1371/journal.pone.0067377 (PMC3689755; doi:10.1371/journal.pone.0067377)
Supplement: Table S1 — Proteins identified in the secretome of Bursaphelenchus xylophilus . (XLS) [file pone.0067377.s005.xls]

## Sheet: Sheet1
GeneDB accession	# AAs	MW [kDa]	calc. pI	Putative functional annotation	Coverage	# PSMs	# Peptides	sec/whole ratio
BUX.s01662.95	1723	197.356	6.85889	vitellogenin structural genes (yolk protein genes) family member (vit-6)	47.71	978	68	1.61275
BUX.s01268.52	1691	195.877	7.2251	vitellogenin structural genes (yolk protein genes) protein isoform a	49.97	834	67	2.11021
BUX.s01147.188	1660	189.06	7.76709	vitellogenin structural genes (yolk protein genes) family member (vit-6)	41.51	571	54	2.02443
BUX.s00259.2	1740	195.942	5.52881	elegans protein partially confirmed by transcript evidence	41.49	715	48	3.65963
BUX.s00579.624	1595	175.97	5.92236	---NA---	36.24	363	42	5.02536
BUX.s00713.716	827	95.0016	6.29053	glycogen phosphorylase	48	327	32	1.31126
BUX.s01139.7	4103	457.492	4.88135	---NA---	11.75	132	28	0.173331
BUX.s01653.149	642	70.0116	5.41455	heat shock protein 70	59.97	727	27	2.51016
BUX.s00397.100	836	92.7814	6.7417	elongation factor 2	38.88	352	26	0.939712
BUX.s01143.352	997	113.333	8.66064	---NA---	30.09	185	26	0.919381
BUX.s01198.143	738	84.307	5.30029	elegans protein partially confirmed by transcript evidence	45.66	400	26	8.67831
BUX.s01281.23	1512	164.404	5.63037	elegans protein partially confirmed by transcript evidence	26.12	192	26	0.189088
BUX.s01281.438	1977	226.701	5.71924	elegans protein confirmed by transcript evidence	16.39	134	26	0.203537
BUX.s01198.139	577	65.1542	5.14795	puromycin-sensitive aminopeptidase	48.01	455	24	24.4961
BUX.s00351.270	774	84.0753	7.56201	aconitate mitochondrial	35.66	203	23	1.11563
BUX.s00460.184	712	81.3629	5.36377	dipeptidyl peptidase iii	41.57	157	23	2.56424
BUX.s01281.470	434	47.0293	6.07471	enolase	63.82	468	21	2.17694
BUX.s01661.65	969	108.899	6.65381	isocitrate lyase	28.9	244	21	0.688704
BUX.s00465.16	469	51.1087	8.23584	transketolase	62.47	184	20	1.13573
BUX.s00579.352	408	45.7779	7.84033	aspartate aminotransferase	58.09	181	20	1.6043
BUX.s01038.81	960	108.996	6.53662	cre-aagr-2 protein	33.23	187	20	1.94162
BUX.s01141.51	535	58.1038	8.85107	atp h+ mitochondrial f1 alpha subunit cardiac muscle	44.11	209	20	0.777992
BUX.s00116.913	569	63.482	5.03369	---NA---	44.46	185	19	13.118
BUX.s00128.5	457	49.794	7.37158	glutathione reductase	60.18	198	19	1.59014
BUX.s00713.164	462	52.8647	6.69775	alpha-l- tissue	55.84	534	19	17.06
BUX.s01254.306	412	45.7987	5.8208	cathepsin a	65.29	481	19	6.62739
BUX.s01259.90	408	46.2128	6.53662	cre-gana-1 protein	62.25	346	19	100.59
BUX.s00351.325	491	55.0809	4.83057	protein disulfide isomerase	42.97	336	18	1.90787
BUX.s00713.744	576	65.8212	7.86963	beta-galactosidase	48.26	284	18	4.51177
BUX.s01109.462	814	90.2166	5.60498	cre-cdc- protein	33.17	183	18	1.14414
BUX.s01145.5	655	73.4561	6.7417	phosphoenolpyruvate carboxykinase	33.59	152	18	0.707039
BUX.s01661.62	733	82.9524	5.45264	elegans protein partially confirmed by transcript evidence	27.69	322	18	5.67351
BUX.s00252.22	1103	123.5	4.75439	importin beta-3	24.93	223	17	3.05808
BUX.s00713.1159	722	81.7035	6.31592	prolyl endopeptidase	29.78	147	17	2.41448
BUX.s00713.141	376	41.7788	5.47803	actin	63.83	426	17	0.249191
BUX.s00813.52	394	43.9566	6.34131	cathepsin l-like protease	40.1	158	17	6.37976
BUX.s00813.54	394	43.8836	6.46826	cathepsin l-like protease	39.34	142	17	4.04732
BUX.s01038.142	446	50.2104	5.65576	rab gdp dissociation inhibitor alpha	52.02	208	17	2.06384
BUX.s01268.76	412	45.9567	5.17334	cathepsin a	59.95	633	17	7.45052
BUX.s01281.108	367	40.8498	7.82568	---NA---	59.67	374	17	2.19215
BUX.s01438.76	366	39.5568	7.26904	fructose-bisphosphate aldolase	69.95	206	17	1.34582
BUX.s01653.371	378	42.6243	5.92236	---NA---	50.53	429	17	6.92891
BUX.s01661.67	730	81.5371	5.46533	elegans protein partially confirmed by transcript evidence	28.22	304	17	4.88287
BUX.s01662.38	552	61.4119	6.90283	phosphoglucose isomerase	47.64	183	17	1.72735
BUX.s00422.563	1677	191.275	6.15088	clathrin heavy chain	15.03	79	16	0.36398
BUX.s00773.30	423	47.7666	5.26221	---NA---	56.5	131	16	5.28955
BUX.s01268.79	301	33.8046	5.49072	cathepsin a	76.41	333	16	5.29021
BUX.s00139.22	296	32.9132	9.33447	---NA---	57.43	258	15	2.83044
BUX.s00252.14	359	40.6218	6.7417	arginine kinase	50.7	216	15	209.321
BUX.s00422.677	178	20.3509	8.08936	---NA---	47.75	125	15	1.95379
BUX.s00466.179	321	35.1172	9.05615	---NA---	67.6	218	15	35.2098
BUX.s00974.24	704	80.2529	5.64307	peptidase family m1 containing protein	29.55	95	15	2.15771
BUX.s01038.263	343	37.2973	6.07471	---NA---	45.48	137	15	1.43787
BUX.s01109.342	322	36.4466	7.13721	galactoside-binding lectin family protein	38.51	119	15	1.80188
BUX.s01150.2	433	49.012	5.40186	serine carboxypeptidase	48.04	220	15	4.91993
BUX.s01259.43	403	44.911	6.01123	cathepsin l-like protease	40.94	383	15	31.8134
BUX.s01259.45	395	43.5567	7.12256	cysteine peptidase precursor	43.04	220	15	9.13702
BUX.s00116.781	577	59.4245	5.5542	---NA---	33.8	85	14	1.5254
BUX.s00116.915	658	73.2021	5.43994	---NA---	22.34	66	14	63.9591
BUX.s00139.23	275	29.8623	7.57666	---NA---	64	214	14	1.69062
BUX.s00139.64	402	45.9829	5.2749	histidine acid phosphatase	45.27	176	14	18324.4
BUX.s00351.455	366	39.4166	8.06006	fructose-bisphosphate aldolase	52.19	143	14	0.807251
BUX.s00466.123	464	51.5046	7.48877	citrate synthase	41.59	231	14	1.75804
BUX.s00649.48	450	49.988	5.84619	aspartic protease sp-2	35.56	99	14	1.13313
BUX.s00764.1	165	17.4157	5.22412	---NA---	85.45	237	14	40.5302
BUX.s00789.28	564	59.8216	5.42725	heat shock protein 60	34.57	168	14	0.875296
BUX.s01092.2	371	40.2666	8.60205	cuticular endochitinase	51.75	237	14	9.18686
BUX.s01109.465	446	49.8139	4.95752	beta-tubulin isotype 2	54.48	166	14	0.805677
BUX.s01268.28	427	49.9959	8.04541	serine protease	41.22	150	14	6.05674
BUX.s01281.327	300	33.8647	8.45557	---NA---	59	150	14	6.50873
BUX.s00116.330	425	48.2665	6.0874	osin-like protein family member (spp-10)	44	194	13	2.321
BUX.s00139.161	521	58.537	4.93213	---NA---	43.38	133	13	128.887
BUX.s00240.18	374	41.3943	8.07471	aspartic protease 1	48.93	325	13	5.39915
BUX.s00240.36	1017	105.884	8.96826	---NA---	23.11	366	13	18.3456
BUX.s00294.105	535	58.2721	6.87354	pyruvate kinase	33.64	67	13	0.595672
BUX.s00298.18	335	36.5096	5.0083	---NA---	40.9	208	13	4.00467
BUX.s00422.630	299	32.6673	9.74463	adenine nucleotide translocator family member (ant- )	40.47	142	13	0.703283
BUX.s00713.45	681	75.7715	5.22412	heat shock protein 70-c	26.14	136	13	1.20544
BUX.s00713.561	1558	171.65	5.10986	ilin (drosophila ecm protein) homolog family member (ppn-1)	12.2	89	13	0.342707
BUX.s01109.197	883	98.7593	7.89893	ebna2 binding protein p100	20.39	103	13	0.696384
BUX.s01147.64	398	44.2863	6.55127	cathepsin	46.73	273	13	28423.6
BUX.s01281.46	362	38.7681	8.19189	glyceraldehyde-3-phosphate dehydrogenase	48.34	305	13	0.90851
BUX.s01653.34	446	49.986	4.86865	beta-tubulin isotype 2	48.88	101	13	0.668862
BUX.s01653.410	293	32.4113	5.24951	ribosomal protein sa	64.16	103	13	1.11733
BUX.c07832.1	178	20.9198	5.68115	trehalase family protein	73.03	72	12	2.75422
BUX.s00036.81	588	67.0231	4.75439	m13 family	32.31	131	12	9.0678
BUX.s00083.49	329	35.7812	5.8208	---NA---	53.8	325	12	33837.6
BUX.s00116.908	127	14.2131	7.98682	major sperm protein protein confirmed by transcript evidence	73.23	458	12	0.86182
BUX.s00139.52	127	14.2721	7.98682	elegans protein confirmed by transcript evidence	73.23	489	12	1.27273
BUX.s00298.203	444	50.3706	6.75635	protein disulfide-isomerase a3	31.76	99	12	0.745637
BUX.s00453.1	361	40.301	8.23584	arginine kinase	40.72	134	12	1.20984
BUX.s00460.194	467	51.4143	6.354	ubiquinol-cytochrome c reductase core protein i	36.62	87	12	1.2839
BUX.s00508.71	589	66.9928	6.80029	glutamyl aminopeptidase	27.16	87	12	1.3974
BUX.s00579.133	251	28.5091	4.97021	14-3-3 protein	44.62	161	12	0.771111
BUX.s00600.10	395	41.9221	8.63135	3-ketoacyl- mitochondrial	53.16	133	12	2.05671
BUX.s00647.68	181	19.649	8.27979	---NA---	59.67	1008	12	46.5157
BUX.s00713.1010	359	40.5228	7.79639	cathepsin f	47.35	332	12	53.6223
BUX.s00713.1066	514	58.061	6.53662	o-glycosyl hydrolase family 30 protein	40.08	198	12	6.6934
BUX.s00713.953	320	36.3763	8.42627	---NA---	51.56	111	12	3.8417
BUX.s00770.51	727	75.6676	5.71924	---NA---	23.25	325	12	12.2708
BUX.s01092.201	127	14.2721	7.98682	major sperm protein protein confirmed by transcript evidence	73.23	461	12	1.08609
BUX.s01143.30	663	71.8083	6.15088	cre-hsp-6 protein	23.83	65	12	0.57789
BUX.s01144.128	270	29.9454	7.44482	---NA---	37.78	100	12	36.3404
BUX.s01145.147	450	49.8416	5.2876	alpha tubulin	37.33	108	12	0.38811
BUX.s01150.6	431	48.4997	5.2749	cathepsin a	40.84	182	12	4.64137
BUX.s01226.51	346	38.2503	5.21143	cathepsin b-like cysteine proteinase	51.45	320	12	6.99485
BUX.s01259.31	350	38.3574	8.47021	mgc108380 protein	51.43	316	12	32900.6
BUX.s01281.110	127	14.2321	7.98682	major sperm protein protein confirmed by transcript evidence	73.23	394	12	1.17966
BUX.s01281.237	127	14.2021	7.98682	major sperm protein protein confirmed by transcript evidence	73.23	645	12	0.635219
BUX.s01281.328	472	53.0865	5.88428	elegans protein partially confirmed by transcript evidence	37.29	193	12	9.19829
BUX.s01281.52	127	14.2161	7.98682	major sperm protein protein confirmed by transcript evidence	73.23	463	12	0.975398
BUX.s01518.126	406	46.1528	6.48096	elongation factor-1 gamma	39.9	255	12	2.40696
BUX.s01518.58	334	35.9258	7.41553	malate cytoplasmic	46.11	215	12	2.61529
BUX.s01653.3	1103	121.973	6.3667	vinculin	16.23	75	12	0.360401
BUX.s00036.30	458	50.7958	5.09717	alpha 1b	34.28	110	11	0.441707
BUX.s00083.59	214	24.0973	6.93213	member ras oncogene family	59.81	52	11	1.20941
BUX.s00116.607	420	46.9206	6.91748	cysteine proteinase	30.71	137	11	14263.8
BUX.s00298.157	463	50.1241	8.99756	tpa_inf: eukaryotic translation elongation factor 1a	34.56	171	11	0.586938
BUX.s00351.164	550	58.3444	9.29053	---NA---	27.09	132	11	13743.3
BUX.s00351.293	321	35.4407	5.23682	disorganized muscle protein 1	45.48	110	11	0.684787
BUX.s00351.324	493	55.2759	4.97021	protein disulfide isomerase	25.76	181	11	0.911974
BUX.s00460.110	487	55.1004	8.51416	---NA---	32.65	75	11	14.5362
BUX.s00609.42	134	15.468	9.23193	cathepsin f	51.49	125	11	18.1702
BUX.s00713.1076	412	45.979	6.84424	cathepsin	31.07	132	11	21.3197
BUX.s00713.116	321	35.7749	6.93213	transaldolase	42.06	89	11	1.53103
BUX.s00813.53	230	26.0432	8.14795	protein	46.09	102	11	4.42594
BUX.s01063.203	236	26.51	5.37646	---NA---	58.05	564	11	14.9062
BUX.s01141.69	357	40.0717	6.53662	cathepsin l-like cysteine proteinase	38.1	107	11	1.43352
BUX.s01145.19	407	46.1958	5.09717	ab-hydrolase associated lipase region family protein	44.47	655	11	68195.8
BUX.s01147.176	396	43.6783	6.03662	cysteine protease	42.68	237	11	24675.4
BUX.s01147.177	396	43.6903	5.92236	cysteine protease	42.68	240	11	15.5052
BUX.s01147.198	352	38.3309	8.01611	alcohol dehydrogenase 1	49.43	88	11	1.47882
BUX.s01150.3	435	48.7347	4.95752	serine carboxypeptidase	46.9	174	11	8.7217
BUX.s01281.82	362	40.1118	7.40088	---NA---	39.23	832	11	14.3125
BUX.s01513.266	777	85.7453	5.05908	transmembrane cell adhesion receptor mua-3	18.15	94	11	9786.88
BUX.s00033.1	334	37.913	8.29443	ck1 worm6 protein kinase	37.72	106	10	1.58849
BUX.s00055.52	614	69.0918	5.51611	x-prolyl aminopeptidase (aminopeptidase p) soluble	30.62	88	10	2.63749
BUX.s00117.26	335	37.9035	7.25439	---NA---	40.6	160	10	5.16841
BUX.s00139.25	304	33.8786	8.92432	---NA---	50.33	102	10	8.47251
BUX.s00252.102	539	61.0992	5.87158	thymus-specific serine protease	30.61	101	10	1.36572
BUX.s00351.345	499	55.3783	5.2749	vacuolar h	35.67	143	10	0.787376
BUX.s00351.352	546	62.2009	6.55127	lysosomal pro-x carboxypeptidase precursor	28.39	171	10	2.63035
BUX.s00351.446	214	23.6609	4.81787	elongation factor 1 beta	67.76	97	10	0.895243
BUX.s00358.19	159	17.651	5.56689	---NA---	78.62	2035	10	31.4692
BUX.s00422.474	7726	839.663	5.21143	calcium binding egf domain containing protein	1.63	67	10	6975.75
BUX.s00579.31	546	60.1874	6.59521	---NA---	29.12	88	10	1.51383
BUX.s00649.13	580	67.5534	6.65381	intermediate filament protein	22.07	58	10	0.308262
BUX.s00713.790	1067	119.486	5.21143	ubiquitin-activating enzyme e1	15.28	66	10	0.577944
BUX.s01063.105	149	16.7576	7.92822	---NA---	48.99	134	10	8.85385
BUX.s01063.86	418	46.7784	6.45557	cysteine proteinase	25.6	80	10	8329.26
BUX.s01066.63	251	28.2171	6.53662	beta-1,3-endoglucanase	66.14	290	10	60.2213
BUX.s01109.243	540	62.5728	5.60498	cytoplasmic intermediate filament protein	25.37	174	10	0.861769
BUX.s01109.68	520	56.2711	8.17725	methylmalonate-semialdehyde dehydrogenase	29.42	80	10	0.965057
BUX.s01143.143	309	35.109	6.32861	aldo-keto reductase	33.98	86	10	1.26274
BUX.s01143.78	1180	130.651	6.94678	carboxylase:pyruvate acetyl-coa propionyl-coa	11.27	44	10	0.278689
BUX.s01144.290	432	49.4731	6.91748	uncharacterized aminotransferase sso0104	26.39	72	10	5.81447
BUX.s01281.111	212	23.3839	8.22119	---NA---	61.32	228	10	1.73976
BUX.s01337.51	454	50.348	8.90967	aspartate mitochondrial	24.23	68	10	0.637716
BUX.s01435.2	349	39.6485	5.97314	ab-hydrolase associated lipase region family protein	45.27	560	10	407.013
BUX.s01653.404	1341	150.204	7.31299	elegans protein partially confirmed by transcript evidence	9.84	53	10	0.184531
BUX.s01653.409	453	51.5753	6.23975	udp-n-acetylglucosamine pyrophosphorylase	26.49	46	10	1.96666
BUX.s00055.246	965	107.851	5.80811	alanyl-trna synthetase	15.96	68	9	0.863283
BUX.s00083.48	459	46.4539	5.0083	---NA---	26.36	435	9	50.5859
BUX.s00116.351	248	27.4552	5.2876	proteasome subunit alpha type-5	46.77	43	9	1.00815
BUX.s00116.434	368	41.4675	8.00146	---NA---	36.41	154	9	1.76265
BUX.s00117.25	350	38.836	6.04932	---NA---	38.86	99	9	4.87824
BUX.s00139.14	387	42.2223	4.94482	cre-asp-5 protein	47.29	1058	9	29.8626
BUX.s00294.39	442	49.1663	7.51807	uncoordinated family member (unc-87)	28.05	64	9	0.314295
BUX.s00351.276	515	57.3375	6.37939	phosphoglycerate -bisphosphoglycerate-independent	22.14	89	9	1.23801
BUX.s00351.369	1094	115.968	5.77002	degenerin unc-8	15.36	76	9	7912.79
BUX.s00358.16	160	17.349	7.37158	---NA---	77.5	2093	9	23.9561
BUX.s00422.167	470	50.4791	6.771	fumarate hydratase	32.55	141	9	1.74434
BUX.s00422.642	2200	249.32	8.49951	l-3-hydroxyacyl-coenzyme a short chain	4.77	97	9	2.31149
BUX.s00462.1	383	41.5757	4.729	cre-asp-5 protein	49.61	440	9	213.197
BUX.s00466.132	461	49.6963	5.96045	v-atpase subunit a	27.11	38	9	0.18536
BUX.s00579.28	509	55.981	6.94678	fatty-acid amide hydrolase 2-a	23.58	62	9	1.37594
BUX.s00579.72	204	21.978	10.0376	---NA---	43.14	131	9	95.2119
BUX.s00647.163	356	38.8693	6.58057	glycerol-3-phosphate dehydrogenase	31.18	31	9	0.345304
BUX.s00713.531	373	43.5456	7.63525	elegans protein confirmed by transcript evidence	33.51	65	9	1.98916
BUX.s00713.89	307	34.7891	5.89697	serine threonine protein phosphatase pp1-alpha catalytic subunit	44.63	114	9	2.76187
BUX.s00812.1	298	33.5493	5.38916	---NA---	49.33	196	9	7.30535
BUX.s00813.36	618	66.9552	7.48877	actin-interacting protein 1	23.3	44	9	0.940575
BUX.s00961.134	181	20.5796	6.58057	adp-ribosylation factor 1	65.75	89	9	2.94027
BUX.s00961.62	296	32.3549	5.38916	elegans protein partially confirmed by transcript evidence	41.22	214	9	28.2794
BUX.s00964.14	493	52.4674	7.81104	dihydrolipoamide dehydrogenase	29.61	90	9	1.15265
BUX.s01038.53	286	30.815	7.03467	glycerol-3-phosphate dehydrogenase	43.01	68	9	1.21283
BUX.s01038.57	188	20.8256	5.07178	---NA---	54.26	191	9	19886.1
BUX.s01066.8	258	28.3581	8.71924	cre-lys- protein	42.25	116	9	1.78433
BUX.s01092.122	537	59.3814	8.45557	glutamate dehydrogenase	19.37	48	9	0.518763
BUX.s01092.145	312	36.0898	6.69775	glucosylceramidase precursor	39.42	38	9	3.6825
BUX.s01109.198	248	27.1192	7.04932	triosephosphate isomerase	58.87	90	9	0.97631
BUX.s01109.453	420	46.892	5.21143	elegans protein confirmed by transcript evidence	30	68	9	0.635665
BUX.s01144.22	274	30.0141	5.32568	---NA---	33.21	144	9	3.48868
BUX.s01145.30	282	30.2066	8.98291	voltage-dependent anion channel 1	38.3	53	9	1.1247
BUX.s01149.86	291	31.6345	8.80713	enoyl- mitochondrial	43.3	88	9	0.756913
BUX.s01150.1	365	41.1396	5.21143	protein	38.9	172	9	5.05095
BUX.s01198.142	354	40.3367	5.31299	peptidase m1 membrane alanine aminopeptidase	37.29	98	9	6.62579
BUX.s01198.7	975	109.008	8.49951	bifunctional aminoacyl-trna synthetase	12.82	92	9	2.15698
BUX.s01226.18	136	15.646	6.59521	fatty acid binding protein 4	64.71	129	9	1.06242
BUX.s01254.44	141	15.726	6.18896	---NA---	54.61	153	9	1.74434
BUX.s01268.64	360	40.1111	8.98291	---NA---	26.11	74	9	4.78078
BUX.s01268.84	312	34.163	9.83252	adp atp translocase	30.13	120	9	0.901468
BUX.s01281.255	200	21.7551	7.43018	peptidylprolyl isomerase b	55.5	220	9	5.61045
BUX.s01337.66	444	50.6756	5.19873	---NA---	22.97	86	9	2.50022
BUX.s01513.190	725	83.5994	5.88428	elegans protein partially confirmed by transcript evidence	16	102	9	148.269
BUX.s00036.82	549	61.9569	5.73193	elegans protein partially confirmed by transcript evidence	20.58	59	8	6142.83
BUX.s00055.19	485	52.7342	7.50342	phosphogluconate dehydrogenase	24.54	81	8	2.40292
BUX.s00114.8	175	19.1925	9.70068	---NA---	49.14	169	8	40.9435
BUX.s00116.109	298	32.493	8.74854	atp synthase gamma mitochondrial	47.32	76	8	1.473
BUX.s00116.12	219	24.4842	6.65381	---NA---	62.1	59	8	1.4414
BUX.s00116.574	290	31.0741	8.27979	cre-dhs-6 protein	41.72	84	8	0.93209
BUX.s00116.822	294	33.4454	7.26904	elegans protein confirmed by transcript evidence	34.01	72	8	2.71845
BUX.s00116.911	187	19.957	4.88135	---NA---	38.5	63	8	8.32526
BUX.s00116.963	241	26.5139	5.23682	elegans protein confirmed by transcript evidence	49.38	78	8	8121.02
BUX.s00139.149	101	11.0224	5.0083	---NA---	74.26	97	8	3.97185
BUX.s00139.156	181	20.6092	4.80518	translationally controlled tumor protein	58.56	52	8	0.719886
BUX.s00351.172	293	32.9438	5.60498	---NA---	46.08	167	8	17387.3
BUX.s00351.376	496	54.0325	5.24951	---NA---	30.65	58	8	1.15493
BUX.s00422.189	475	52.668	6.12549	cytosolic non-specific dipeptidase	22.53	51	8	0.91524
BUX.s00422.214	182	20.3105	7.63525	---NA---	55.49	122	8	1.87663
BUX.s00460.322	283	31.9401	4.61475	---NA---	31.8	58	8	12.0443
BUX.s00462.3	397	43.9708	5.0083	cre-asp-5 protein	36.27	302	8	17.918
BUX.s00466.178	171	18.2083	5.66846	---NA---	59.06	513	8	53411.4
BUX.s00579.119	497	55.8208	6.32861	selenium binding protein 1	31.79	111	8	5.12227
BUX.s00579.391	592	67.7736	6.75635	riken cdna 1300012g16 gene	24.49	58	8	0.847334
BUX.s00647.61	188	20.6668	9.42236	---NA---	57.98	272	8	39.5384
BUX.s00647.67	192	21.2506	8.07471	---NA---	53.13	70	8	7288.1
BUX.s00713.518	730	78.9636	5.99854	cystathionine beta-synthase	15.21	32	8	0.334646
BUX.s00713.546	380	40.9859	7.34229	alcohol dehydrogenase	36.84	85	8	1.7778
BUX.s00713.99	1101	120.553	7.1958	atp-citrate synthase	9.45	28	8	0.360188
BUX.s01078.10	770	83.5043	9.05615	trifunctional enzyme subunit alpha	19.74	98	8	71.2272
BUX.s01102.36	592	67.163	5.07178	---NA---	23.31	84	8	2.4179
BUX.s01109.106	145	15.69	5.37646	---NA---	54.48	82	8	2.10967
BUX.s01109.343	171	18.5233	8.80713	cyclophilin ovcyp-2	49.12	138	8	1.61124
BUX.s01109.344	278	31.8512	6.75635	galectin	36.33	96	8	0.125098
BUX.s01109.415	195	21.8722	6.94678	peroxiredoxin 1 variant 2	50.26	67	8	0.671671
BUX.s01144.234	259	27.4562	7.78174	protein	54.44	109	8	4.52698
BUX.s01150.5	439	49.3495	5.89697	serine carboxypeptidase	20.5	79	8	5.3412
BUX.s01211.19	353	40.1549	8.55811	---NA---	31.44	103	8	5.25342
BUX.s01254.364	330	37.0213	6.29053	cathepsin a	30	76	8	1.84125
BUX.s01268.73	332	37.2183	8.74854	pepsinogen c	31.02	58	8	1.83282
BUX.s01281.126	1496	169.136	5.90967	glycogen debranching enzyme isoform 1	9.02	77	8	0.917446
BUX.s01281.158	152	16.7898	8.1333	---NA---	52.63	99	8	1.9447
BUX.s01281.487	942	105.371	5.16064	lipophorin receptor	10.62	52	8	3.28644
BUX.s01288.15	237	26.1138	5.26221	cathepsin	36.29	74	8	7704.56
BUX.s01513.234	515	55.9173	6.17627	aldehyde dehydrogenase 2 family	23.88	53	8	0.302124
BUX.s01513.263	711	82.6545	6.27783	starch branching enzyme ii	17.16	56	8	0.589873
BUX.s01513.380	484	53.4105	7.92822	serine hydroxymethyltransferase 1	20.04	24	8	17.4434
BUX.s01661.27	365	39.5145	5.22412	isoform cra_a	39.73	106	8	11036.3
BUX.s00036.155	279	31.8696	7.92822	4-aminobutyrate aminotransferase	22.22	23	7	0.410223
BUX.s00036.79	404	46.1082	4.95752	---NA---	22.03	59	7	3.29859
BUX.s00055.39	618	69.0465	5.66846	n-acylsphingosine amidohydrolase	13.59	65	7	2.03194
BUX.s00083.32	337	37.9369	5.43994	cathepsin f	27.6	115	7	2.37115
BUX.s00110.120	323	32.1295	5.38916	---NA---	30.03	29	7	0.313419
BUX.s00110.54	344	38.9822	5.30029	---NA---	28.2	91	7	4.99166
BUX.s00116.1	430	47.4698	8.82178	---NA---	24.19	70	7	0.99758
BUX.s00116.24	411	46.3097	7.48877	isocitrate dehydrogenase	23.84	26	7	0.327221
BUX.s00116.358	288	32.6647	5.79541	inorganic pyrophosphatase	35.42	107	7	2.50866
BUX.s00116.567	213	24.2174	7.03467	gtp-binding nuclear protein ran	40.85	48	7	1.0988
BUX.s00116.648	178	19.7465	9.72998	---NA---	38.2	59	7	5.53312
BUX.s00116.755	232	23.8184	4.64014	---NA---	28.45	84	7	10.6177
BUX.s00116.871	107	12.1431	7.48877	cystatin c	64.49	130	7	2.33296
BUX.s00116.875	398	44.3647	6.41748	glutamine synthetase	34.92	35	7	0.395927
BUX.s00119.44	225	23.7672	7.84033	beta-1,4-endoglucanase	44.44	95	7	16.2463
BUX.s00139.78	504	54.9727	8.66064	4-hydroxybutyrate -transferase	26.79	66	7	1.23792
BUX.s00294.53	234	27.5408	4.52588	tropomyosin	34.19	65	7	0.393688
BUX.s00333.134	892	95.5892	5.36377	cbr-cwp-5 protein	12.56	77	7	8016.91
BUX.s00333.64	164	18.5549	8.25049	---NA---	34.76	53	7	1.77107
BUX.s00351.387	359	39.7936	9.1001	---NA---	27.58	71	7	4.12827
BUX.s00351.59	137	14.8664	4.65283	myosin regulatory light chain 1	75.91	129	7	0.36411
BUX.s00373.2	151	17.3845	9.51025	---NA---	44.37	74	7	7.41846
BUX.s00422.202	180	20.266	8.80713	fatty acid retinoid binding protein precursor	43.89	112	7	1.79895
BUX.s00422.483	286	31.8763	6.22705	---NA---	26.92	47	7	12.4218
BUX.s00422.56	176	19.624	8.00146	---NA---	55.68	60	7	3.29121
BUX.s00422.658	605	69.5763	6.62451	phospholipase b-like protein partial	13.72	65	7	1.09231
BUX.s00422.90	1102	122.821	5.19873	von willebrand factor type a domain containing protein	10.07	79	7	57.4178
BUX.s00460.134	317	36.516	7.6499	---NA---	22.71	25	7	0.648936
BUX.s00460.290	213	24.369	6.88818	---NA---	38.5	50	7	2.46376
BUX.s00460.295	228	26.2023	6.22705	---NA---	28.95	46	7	4.61147
BUX.s00460.341	249	25.9618	5.98584	pectate lyase	43.78	167	7	48.5508
BUX.s00579.595	152	16.9958	7.98682	nucleoside diphosphate kinase	55.26	98	7	1.46107
BUX.s00579.656	734	79.3779	4.98291	ain family member (clp-1)	17.57	11	7	0.0937817
BUX.s00647.111	236	27.0343	4.99561	---NA---	55.51	247	7	25716.6
BUX.s00647.57	437	49.2326	4.86865	legumain	16.02	74	7	4.05916
BUX.s00705.10	251	29.3183	6.06201	glycoside hydrolase family 16	31.87	80	7	25.8421
BUX.s00705.16	237	27.4111	4.79248	---NA---	47.68	113	7	6.44152
BUX.s00713.1011	240	26.3747	4.41162	gut cathepsin l-like cysteine protease	48.33	219	7	1.05761
BUX.s00713.1034	399	44.3343	4.85596	gut cathepsin l-like cysteine protease	23.31	79	7	1.73993
BUX.s00713.246	246	27.4652	8.23584	proteasome subunit alpha type-1	39.43	27	7	0.545106
BUX.s00713.273	318	35.9194	6.87354	aldo keto reductase family protein	33.33	63	7	1.18165
BUX.s00713.880	436	48.3457	5.35107	fk506 binding protein 4	15.14	36	7	2.27523
BUX.s00964.6	319	35.9814	6.1001	---NA---	21.94	77	7	14.9238
BUX.s01063.152	470	54.717	5.59229	trehalase family protein	20	50	7	4.68909
BUX.s01066.145	251	27.9576	4.93213	beta-1,3-endoglucanase	39.04	216	7	22489
BUX.s01066.3	234	25.7272	9.40771	cre-lys- protein	43.59	136	7	8.5953
BUX.s01066.47	333	37.1676	5.96045	---NA---	31.83	58	7	6038.71
BUX.s01092.268	436	47.9118	6.53662	cre-asp-5 protein	32.57	193	7	20094.3
BUX.s01092.9	144	15.9515	8.85107	nucleoredoxin-like protein 2	58.33	46	7	2.30574
BUX.s01109.136	564	61.955	8.54346	aldehyde dehydrogenase family member (alh-6)	16.84	51	7	0.814664
BUX.s01109.403	603	66.2642	8.88037	acyl-coa dehydrogenase	16.09	47	7	0.493285
BUX.s01109.630	352	39.5045	5.63037	lysosomal protective protein	28.13	94	7	3.69297
BUX.s01147.50	195	22.4374	7.18115	---NA---	46.15	64	7	6.6451
BUX.s01147.52	189	21.5249	5.30029	---NA---	49.74	94	7	7.19158
BUX.s01198.141	352	40.1832	6.26514	arginine alanine aminopeptidase	24.15	54	7	6.82568
BUX.s01254.196	161	18.3309	6.96143	hypothetical kda protein in chromosome ii precursor	40.99	42	7	4372.86
BUX.s01254.217	411	45.9027	9.0708	arginine kinase	21.17	54	7	0.596922
BUX.s01281.26	588	65.3882	5.98584	elegans protein partially confirmed by transcript evidence	17.35	57	7	16.5712
BUX.s01281.44	137	15.3389	6.78564	---NA---	63.5	90	7	1.65602
BUX.s01281.531	165	18.3842	5.94775	actin-depolymerizing factor 1	56.97	73	7	2.12228
BUX.s01438.101	281	31.6918	6.80029	esterase d	32.03	54	7	1.76394
BUX.s01438.39	437	47.4893	5.8208	cre-ahcy-1 protein	22.65	80	7	1.64949
BUX.s01513.103	492	56.8398	7.28369	proteasome (macropain) 26s non- 12	16.87	37	7	0.685144
BUX.s01513.226	423	47.5537	7.23975	cystathionine gamma-lyase	27.9	86	7	3.20541
BUX.s01513.284	251	28.1346	5.89697	proteasome subunit alpha type-3	35.46	37	7	1.02445
BUX.s01653.267	149	17.1258	5.87158	elegans protein confirmed by transcript evidence	52.35	189	7	1.76677
BUX.s01653.458	127	14.7086	4.61475	---NA---	44.88	108	7	11244.5
BUX.s01661.75	252	26.6614	8.19189	pectate lyase	48.02	186	7	19.3123
BUX.c03212.1	135	15.2799	8.70459	---NA---	46.67	90	6	2.23633
BUX.c07587.1	135	15.4781	9.53955	---NA---	40.74	50	6	5205.78
BUX.c08777.1	134	15.0367	5.57959	---NA---	47.01	52	6	4.87665
BUX.s00036.14	644	72.9259	6.771	2-oxoglutarate dehydrogenase	15.06	49	6	71.2272
BUX.s00036.44	409	47.1846	7.44482	proteasome regulatory particle	18.09	19	6	0.452766
BUX.s00036.76	584	67.4846	5.16064	membrane metallo-endopeptidase-like 1	14.38	15	6	1561.74
BUX.s00055.228	279	31.184	4.97021	conserved hypothetical protein [Brugia malayi]	34.41	84	6	2.62589
BUX.s00083.45	208	22.134	8.55811	---NA---	38.46	49	6	1.02485
BUX.s00116.13	291	33.2571	6.56592	---NA---	30.93	32	6	1.36811
BUX.s00116.271	353	38.3217	6.0874	pyruvate dehydrogenase	24.65	29	6	0.708485
BUX.s00116.480	362	40.2116	6.91748	---NA---	13.26	27	6	1.24596
BUX.s00116.493	395	45.1769	5.69385	aminoacylase gene 1	21.27	29	6	0.878227
BUX.s00116.517	321	36.5011	8.08936	aldo keto reductase family protein	25.86	103	6	2.37655
BUX.s00116.558	448	49.9449	5.60498	aspartyl protease family member (asp-2)	21.88	55	6	5726.36
BUX.s00116.747	241	25.3856	4.69092	---NA---	24.07	67	6	6.95659
BUX.s00117.41	327	36.3616	5.80811	---NA---	23.55	68	6	9.88459
BUX.s00119.43	224	23.8242	7.34229	beta-1,4-endoglucanase	44.64	85	6	8849.83
BUX.s00137.1	407	45.4426	6.37939	phosphoglucomutase 2	26.78	53	6	2.26593
BUX.s00240.34	671	69.7099	8.11865	---NA---	14.16	36	6	2.55269
BUX.s00252.68	156	18.2947	9.45166	cre-hex-1 protein	33.33	39	6	3.54319
BUX.s00294.82	499	57.4053	8.38232	26s proteasome non-atpase regulatory subunit 3	12.63	19	6	0.340972
BUX.s00298.17	334	36.5984	5.24951	---NA---	23.35	78	6	4.53528
BUX.s00333.196	256	28.7396	5.26221	---NA---	20.31	31	6	3.21872
BUX.s00333.63	185	21.4393	8.68994	---NA---	43.78	69	6	1.74434
BUX.s00351.116	888	97.2969	5.92236	cytoplasmic aconitate hydratase	15.77	62	6	0.842282
BUX.s00351.180	342	37.3479	5.77002	fructose- -bisphosphatase	25.15	13	6	0.140498
BUX.s00364.261	297	33.9428	6.96143	legumain	24.24	59	6	2.48589
BUX.s00364.40	304	32.774	8.26514	dehydrogenase reductase sdr family member 1	27.96	36	6	0.78692
BUX.s00397.40	434	48.6311	5.36377	26s protease regulatory subunit 6a	17.51	16	6	0.264294
BUX.s00422.270	3179	351.821	5.43994	transmembrane cell adhesion receptor mua-3	2.33	10	6	1.81702
BUX.s00422.470	732	82.1688	5.46533	dnak protein	12.43	42	6	1.06177
BUX.s00460.419	379	42.7537	6.52197	cathepsin b	17.15	42	6	0.97683
BUX.s00460.92	265	30.0568	5.85889	troponin family protein	21.89	31	6	0.20117
BUX.s00466.67	366	40.7686	8.04541	cathepsin b	23.22	28	6	2915.24
BUX.s00506.4	168	18.8958	7.44482	aminopeptidase n	52.98	66	6	9.13702
BUX.s00579.463	437	47.222	6.97607	protein disulfide isomerase	17.85	36	6	0.510538
BUX.s00579.733	267	30.8383	10.5796	ribosomal protein l7a	23.22	28	6	0.320482
BUX.s00600.11	483	52.3205	8.68994	acetyl-coenzyme a acyltransferase 2	18.63	85	6	1.15474
BUX.s00609.8	264	30.1232	10.5356	40s ribosomal protein s4	22.73	37	6	0.594296
BUX.s00647.219	182	20.5197	5.68115	adp-ribosylation factor 1	41.21	32	6	1.16289
BUX.s00647.84	318	35.3933	5.03369	legumain	27.67	51	6	16.4743
BUX.s00713.1060	581	61.9239	6.91748	dihydroxyacetone kinase 2 homolog	17.04	53	6	15.4083
BUX.s00713.1138	129	13.7439	4.88135	profilin family protein	67.44	102	6	1.73414
BUX.s00713.466	173	18.1074	6.85889	copper-zinc superoxide dismutase	45.66	93	6	3.65368
BUX.s00713.693	274	30.5373	9.5542	pdz domain containing protein	23.72	29	6	0.708485
BUX.s00789.18	1395	154.482	5.56689	elegans protein partially confirmed by transcript evidence	7.03	27	6	0.25403
BUX.s00862.27	333	34.9377	8.63135	electron-transfer- alpha polypeptide	24.62	65	6	0.8474
BUX.s00961.41	206	23.7163	7.54736	cre-gst-5 protein	45.63	56	6	2.08724
BUX.s00961.42	209	23.7851	7.06396	glutathione s-transferase 1	40.67	83	6	2.68111
BUX.s00961.61	301	33.4843	4.81787	elegans protein partially confirmed by transcript evidence	32.23	201	6	20927.3
BUX.s01038.116	253	28.3275	9.18799	chitinase i	35.18	65	6	26.9957
BUX.s01063.193	140	15.4279	8.95361	---NA---	34.29	49	6	2.09492
BUX.s01066.30	220	24.8637	5.60498	---NA---	41.82	69	6	1.01827
BUX.s01078.79	202	23.0236	6.69775	proteasome (macropain) beta 2	45.05	59	6	1.55933
BUX.s01109.272	404	44.202	8.48486	serine-pyruvate aminotransferase	24.75	30	6	0.601496
BUX.s01109.461	615	69.9429	5.49072	---NA---	11.87	67	6	6975.75
BUX.s01109.574	278	31.6512	6.39209	elegans protein confirmed by transcript evidence	28.42	57	6	0.238435
BUX.s01109.624	157	16.3031	6.63916	superoxide dismutase	45.86	65	6	0.758916
BUX.s01109.631	188	20.4378	5.16064	subfamily c1a unassigned peptidase (c01 family)	43.09	80	6	8329.26
BUX.s01141.83	143	15.6431	8.5874	cre-cpn-3 protein	48.95	95	6	0.795928
BUX.s01143.156	234	26.8352	5.43994	---NA---	33.33	61	6	1.08135
BUX.s01144.322	402	45.4631	5.50342	eukaryotic initiation factor 4a	19.15	36	6	0.324026
BUX.s01147.236	172	18.9445	6.53662	galactose soluble 9	37.79	70	6	0.855069
BUX.s01160.1	249	28.658	7.6792	peptidase c13 family protein	22.49	31	6	18.0248
BUX.s01254.284	184	19.5245	6.58057	dj-1 family protein	54.35	35	6	0.726808
BUX.s01254.327	194	21.8092	5.96045	glycosyltransferase family 43 protein	31.96	28	6	2915.24
BUX.s01254.365	129	14.6553	8.79248	uncharacterized serine carboxypeptidase	43.41	47	6	1.89778
BUX.s01259.21	234	24.364	6.75635	pectate lyase	41.45	141	6	14680.3
BUX.s01268.27	347	39.9028	5.10986	serine protease	26.22	94	6	5.4656
BUX.s01268.75	330	36.7369	8.01611	---NA---	20.61	28	6	2.26118
BUX.s01268.80	364	39.3061	4.65283	tpr domain containing protein	23.35	29	6	0.843098
BUX.s01281.195	348	37.4065	8.104	alcohol dehydrogenase 2	28.45	47	6	0.436549
BUX.s01281.227	149	15.7989	7.53271	expansin-like protein	48.32	95	6	6.57588
BUX.s01281.329	650	74.1047	6.53662	leucyl cystinyl aminopeptidase	15.08	43	6	9.61623
BUX.s01281.374	328	35.6884	5.68115	pap-inositol-1, 4-phosphatase	23.48	55	6	2.45997
BUX.s01337.12	282	30.7478	5.60498	inositol-1(or 4)-monophosphatase	31.21	32	6	1.45362
BUX.s01438.127	359	40.9148	8.63135	---NA---	14.48	16	6	0.276879
BUX.s01513.147	426	47.1235	6.94678	adenylosuccinate synthetase isozyme 1	16.2	21	6	0.663608
BUX.s01513.325	214	23.3919	7.6499	---NA---	39.72	86	6	3.01231
BUX.s01513.347	150	16.8406	5.93506	thioredoxin	50	87	6	2.81033
BUX.s01653.260	280	29.3926	10.1108	40s ribosomal protein s2	34.29	32	6	0.39757
BUX.s01653.98	770	88.4042	5.12256	heat shock protein beta member 1	11.82	41	6	0.539351
BUX.s01656.30	243	27.4652	5.85889	---NA---	39.09	67	6	1.69378
BUX.c03104.1	163	18.027	5.12256	cre-asp-5 protein	34.36	110	5	10.316
BUX.c08843.2	168	19.5692	9.08545	papain family cysteine protease containing protein	30.95	55	5	5726.36
BUX.s00055.114	227	25.3109	5.88428	proteasome (macropain) alpha 4	32.16	27	5	0.844035
BUX.s00055.217	222	25.1765	5.18604	troponin c	35.59	49	5	0.43168
BUX.s00083.28	336	38.0702	7.6792	cathepsin f	21.43	36	5	1.71574
BUX.s00083.58	237	27.241	10.3745	60s ribosomal protein l7	27.43	50	5	0.605674
BUX.s00110.147	357	39.7588	7.43018	pepsinogen c	20.45	50	5	6.92198
BUX.s00110.21	89	9.55772	4.56396	---NA---	93.26	68	5	4.29765
BUX.s00116.42	157	17.0019	8.74854	transcription factor btf3 homolog 4	55.41	42	5	0.749103
BUX.s00116.581	220	25.0403	5.10986	---NA---	30	51	5	13.479
BUX.s00116.59	298	33.3275	8.35303	---NA---	17.45	29	5	1.35983
BUX.s00116.606	413	45.0518	7.7085	venom allergen-like protein vap3	11.38	49	5	9.49696
BUX.s00116.791	408	44.043	4.80518	venom allergen-like protein vap3	15.44	27	5	2811.12
BUX.s00139.155	314	34.0367	6.27783	60s acidic ribosomal protein p0	24.84	43	5	0.227707
BUX.s00139.19	276	31.3207	5.80811	---NA---	24.28	36	5	3748.16
BUX.s00139.24	282	31.122	7.66455	---NA---	23.05	26	5	0.726808
BUX.s00252.73	175	20.5296	6.3667	cytochrome c oxidase subunit va	26.86	26	5	1.19981
BUX.s00294.126	348	38.5563	11.4146	60s ribosomal protein l4	17.24	17	5	0.113616
BUX.s00294.141	3902	425.68	5.17334	uncoordinated family member (unc-89)	1.38	34	5	0.199689
BUX.s00298.19	334	36.4887	7.03467	---NA---	20.66	20	5	0.461466
BUX.s00298.221	199	21.8291	5.07178	nascent polypeptide-associated complex alpha subunit	34.67	20	5	0.336096
BUX.s00333.62	179	20.3036	8.6167	---NA---	37.99	60	5	1.3418
BUX.s00336.16	619	70.1896	8.11865	carnitine acetyltransferase	9.21	30	5	0.449572
BUX.s00351.228	3424	382.743	6.53662	myotactin form a	1.84	18	5	0.121698
BUX.s00351.27	248	26.1306	7.37158	elegans protein confirmed by transcript evidence	27.82	52	5	2.04292
BUX.s00351.347	124	13.9768	9.99365	---NA---	50.81	65	5	5.72637
BUX.s00351.404	260	28.2959	5.8208	tfpia protein	27.31	66	5	6871.64
BUX.s00391.1	129	13.6279	4.91943	profilin family protein	58.14	91	5	1.47798
BUX.s00397.117	145	16.1638	10.4917	ribosomal protein s19	31.72	29	5	0.936775
BUX.s00422.341	532	58.8389	7.92822	annexin b11 isoform a	13.72	31	5	0.625863
BUX.s00422.691	329	38.5899	7.73779	---NA---	13.37	45	5	4685.21
BUX.s00460.187	152	17.4809	9.08545	---NA---	53.95	42	5	2.83962
BUX.s00460.292	264	29.8699	10.0962	---NA---	26.89	129	5	2.73747
BUX.s00460.293	395	44.5804	5.94775	---NA---	22.03	27	5	2.45298
BUX.s00460.372	363	40.8466	7.79639	cre-asp-1 protein	20.66	15	5	2.07659
BUX.s00508.67	444	49.542	5.88428	microsomal aminopeptidase	14.86	57	5	5934.59
BUX.s00579.226	462	51.8318	4.90674	beta-tubulin isotype 2	17.1	67	5	0.513944
BUX.s00579.297	195	22.6907	5.96045	msp domain-containing protein	16.92	18	5	1.27635
BUX.s00579.439	512	56.7769	5.021	importin subunit alpha-4	13.28	58	5	1.98376
BUX.s00579.61	406	45.4085	5.09717	ab-hydrolase associated lipase region family protein	19.21	51	5	5309.9
BUX.s00579.637	359	40.5807	8.17725	cre-lbp-4 protein	17.27	20	5	1.21135
BUX.s00579.638	204	23.4537	7.40088	lipid binding protein family member (lbp-3)	39.71	79	5	2.49643
BUX.s00579.648	608	67.1991	9.14404	pyruvate carboxylase	12.5	35	5	0.869685
BUX.s00579.712	246	27.2548	6.56592	proteasome subunit alpha type 6	30.49	13	5	0.337447
BUX.s00609.12	568	63.0739	7.85498	elongation factor 1 beta	10.56	21	5	0.401657
BUX.s00609.144	405	46.6314	5.36377	histidine acid phosphatase family protein	19.01	25	5	2602.89
BUX.s00647.112	238	27.5606	5.10986	---NA---	51.26	163	5	16970.9
BUX.s00647.97	443	50.521	6.44287	elegans protein confirmed by transcript evidence	17.16	75	5	7.78723
BUX.s00713.1009	370	41.4547	6.1001	cathepsin	20.27	86	5	25.0022
BUX.s00713.1050	145	15.1339	6.96143	---NA---	55.86	44	5	3.65481
BUX.s00713.1137	223	25.2109	6.32861	---NA---	21.97	27	5	1.13761
BUX.s00713.70	540	61.6152	6.32861	---NA---	17.96	42	5	1.24596
BUX.s00713.985	199	22.0517	9.81787	---NA---	25.63	46	5	14.8592
BUX.s00773.31	258	28.6908	8.38232	---NA---	43.02	88	5	9162.18
BUX.s00862.18	238	26.7713	5.33838	proteasome a-type and b-type family protein	38.24	89	5	3.08028
BUX.s00974.40	355	40.6475	6.85889	endonuclease exonuclease phosphatase family protein	24.23	63	5	4.07013
BUX.s01038.152	393	43.5734	6.1001	aspartyl protease family member (asp-2)	18.83	35	5	4.62514
BUX.s01063.205	232	26.278	4.77979	---NA---	26.29	102	5	8.98599
BUX.s01063.206	256	28.8293	7.2251	---NA---	27.73	34	5	1.97692
BUX.s01066.100	959	109.841	5.40186	cellular apoptosis susceptibility protein	9.91	62	5	8.58326
BUX.s01078.137	320	36.0043	6.66846	cathepsin z	20.94	26	5	0.56409
BUX.s01092.232	487	53.7679	4.18311	---NA---	13.96	4747	5	494237
BUX.s01092.247	422	48.7194	4.37354	---NA---	13.74	450	5	46852.1
BUX.s01092.85	492	51.8185	5.03369	pepsinogen a2 precursor	19.72	128	5	13326.8
BUX.s01105.1	226	26.0821	5.60498	---NA---	25.66	54	5	5622.25
BUX.s01109.170	371	40.6246	8.35303	phosphoglucomutase 1	23.18	40	5	0.848827
BUX.s01109.245	1437	153.691	5.52881	elegans protein partially confirmed by transcript evidence	5.43	50	5	5205.78
BUX.s01109.44	388	42.5242	5.5542	cuticlin 1	19.85	43	5	4476.97
BUX.s01109.45	386	42.3039	5.52881	cuticlin 1	21.24	44	5	0.799489
BUX.s01109.66	391	44.8616	6.63916	proteasome ( macropain) 26s non- 13	21.23	50	5	1.03093
BUX.s01142.37	2211	241.444	6.85889	---NA---	3.39	19	5	0.109816
BUX.s01143.67	149	16.8138	4.22119	calmodulin	39.6	69	5	1.25374
BUX.s01144.244	288	31.9608	6.7124	---NA---	28.13	46	5	4789.32
BUX.s01144.301	599	66.8171	5.12256	protein phosphatase pp2a regulatory subunit	12.52	29	5	0.39582
BUX.s01144.313	297	34.048	9.75928	60s ribosomal protein l5	20.54	37	5	0.415319
BUX.s01145.124	341	37.1484	8.95361	phosphate carrier mitochondrial precursor	17.01	18	5	0.39346
BUX.s01145.131	361	41.1598	8.79248	---NA---	21.61	95	5	1.65382
BUX.s01145.140	341	38.7766	7.40088	endonuclease exonuclease phosphatase family protein	24.93	114	5	13.257
BUX.s01145.67	95	11.1684	8.27979	uncharacterized protein	64.21	49	5	2.68782
BUX.s01145.81	168	18.2123	8.52881	peptidylprolyl isomerase b (cyclophilin b)	30.95	41	5	1.38601
BUX.s01147.12	360	40.287	8.70459	---NA---	15.83	27	5	5.60681
BUX.s01149.68	254	28.8042	6.68311	proteasome subunit beta type 1	29.13	60	5	3.23026
BUX.s01150.21	130	14.7169	6.354	---NA---	63.85	138	5	33.4332
BUX.s01160.3	424	48.4175	5.31299	legumain	16.75	40	5	1.45362
BUX.s01167.26	102	11.9403	6.53662	---NA---	55.88	203	5	73.771
BUX.s01198.166	578	63.2801	7.31299	hnrnp- q splicing factor family protein	8.82	18	5	0.221738
BUX.s01198.83	619	67.0599	5.47803	lbp bpi cetp n-terminal domain containing protein	12.92	67	5	1.11945
BUX.s01268.78	136	15.4157	8.90967	protein	47.79	85	5	4.2606
BUX.s01281.159	145	16.1014	5.23682	---NA---	53.79	51	5	0.944388
BUX.s01337.67	231	25.9822	6.06201	---NA---	28.57	48	5	3.48868
BUX.s01438.112	347	38.2466	6.04932	cathepsin b	16.14	35	5	1.14329
BUX.s01438.59	198	22.8001	7.1958	---NA---	25.25	20	5	2.42269
BUX.s01438.70	217	24.3374	7.6792	manganese superoxide dismutase	38.25	53	5	1.51062
BUX.s01513.146	823	93.2864	6.55127	cg11981-pa	12.27	68	5	1.95734
BUX.s01513.87	377	41.1282	8.57275	cre-ech-4 protein	22.28	23	5	0.481053
BUX.s01518.109	205	22.8396	5.43994	gtp-binding protein ypt1	32.2	76	5	1.02292
BUX.s01518.12	188	21.4153	10.4917	---NA---	23.4	30	5	3123.47
BUX.s01518.37	108	11.6691	5.93506	elegans protein confirmed by transcript evidence	58.33	107	5	3.02014
BUX.s01644.5	451	52.1888	5.10986	hypothetical kda protein in chromosome	16.85	49	5	1.04746
BUX.s01653.354	111	12.2754	9.30518	cytochrome c	41.44	30	5	1.26401
BUX.s01653.456	194	21.9803	6.53662	gtp-binding protein sar1b	40.72	72	5	1.93816
BUX.s01653.472	136	14.4064	7.89893	---NA---	55.15	101	5	29.3631
BUX.s01660.54	1515	167.961	6.03662	---NA---	5.02	18	5	1874.08
BUX.c04300.1	132	15.1031	4.80518	---NA---	48.48	111	4	7.8708
BUX.c08842.1	167	19.4742	8.95361	papain family cysteine protease containing protein	26.95	32	4	3331.7
BUX.s00036.112	359	35.6488	6.97607	beta-1,4-endoglucanase	18.38	225	4	26.1651
BUX.s00041.2	223	25.2057	4.64014	---NA---	26.91	33	4	3435.82
BUX.s00055.271	185	19.733	5.30029	---NA---	25.95	24	4	2.11435
BUX.s00055.283	122	13.9943	5.80811	---NA---	35.25	17	4	1.54447
BUX.s00055.5	4596	523.766	6.12549	dynein heavy chain	0.81	13	4	0.0758916
BUX.s00083.100	265	30.441	6.03662	---NA---	21.13	56	4	2.11435
BUX.s00083.5	103	11.3623	11.1948	h4 histone protein	40.78	33	4	0.430218
BUX.s00083.51	138	15.4526	4.70361	---NA---	21.74	36	4	2.13593
BUX.s00083.54	194	22.4263	9.75928	small subunit ribosomal protein 7	36.08	69	4	0.805619
BUX.s00083.84	281	30.9557	5.5415	thioredoxin family protein	17.44	25	4	0.42012
BUX.s00116.198	135	14.2776	7.23975	heat-responsive protein 12	51.85	33	4	1.35125
BUX.s00116.389	931	103.569	6.30322	proteasome (macropain) 26s non- 2	5.69	64	4	0.565541
BUX.s00116.445	226	24.4437	5.74463	---NA---	28.32	32	4	2.4482
BUX.s00116.457	219	25.4774	8.01611	cre-gst-5 protein	22.83	12	4	0.396441
BUX.s00116.467	174	19.1863	9.96436	---NA---	31.03	36	4	52.3302
BUX.s00116.491	488	55.4784	5.97314	seryl-trna synthetase	9.02	11	4	0.223633
BUX.s00116.514	287	32.8665	6.17627	capping protein (actin filament) muscle z- alpha 2	21.25	10	4	0.358918
BUX.s00117.39	171	18.3494	8.5874	---NA---	30.99	30	4	3.48868
BUX.s00117.42	328	35.7965	8.47021	---NA---	14.94	22	4	1.04851
BUX.s00139.41	131	15.2835	7.12256	---NA---	29.77	39	4	4.53528
BUX.s00139.42	118	13.1575	5.50342	---NA---	42.37	17	4	0.514822
BUX.s00139.62	144	16.3268	6.0874	---NA---	31.94	46	4	3.82093
BUX.s00252.69	313	36.1775	6.37939	cre-hex-1 protein	25.24	77	4	11.1928
BUX.s00294.58	223	24.9648	6.93213	proteasome subunit alpha type 7-1	30.04	36	4	0.781048
BUX.s00294.69	282	31.1362	6.0874	proteasome a-type and b-type family protein	18.44	76	4	2.08443
BUX.s00298.56	509	50.2054	4.4751	cre-grl-5 protein	10.02	33	4	3435.82
BUX.s00319.1	177	19.4945	5.65576	---NA---	23.16	9	4	937.041
BUX.s00333.125	136	15.6202	6.93213	glutaredoxin 3	27.21	22	4	10.6599
BUX.s00333.153	125	14.4322	5.07178	---NA---	42.4	30	4	1.55745
BUX.s00333.158	929	106.172	7.72314	alix (apoptosis-linked gene 2 interacting protein x) homolog family member (alx-1)	4.63	9	4	0.240047
BUX.s00333.66	281	32.1348	8.47021	---NA---	11.03	12	4	0.894533
BUX.s00336.42	579	65.4285	5.46533	elegans protein partially confirmed by transcript evidence	10.36	12	4	0.348868
BUX.s00351.174	1147	135.931	5.16064	myosin heavy nonmuscle or smooth muscle	5.93	11	4	0.0799489
BUX.s00351.179	231	25.5381	8.06006	thioredoxin peroxidase	17.75	42	4	0.925029
BUX.s00351.204	127	14.1659	9.77393	---NA---	29.13	28	4	3.70011
BUX.s00351.311	257	29.1764	7.18115	---NA---	18.29	20	4	2082.31
BUX.s00351.346	119	13.2675	9.99365	---NA---	23.53	33	4	1.68313
BUX.s00351.421	801	84.1089	4.79248	---NA---	7.62	15	4	0.161513
BUX.s00358.14	157	16.7367	8.44092	---NA---	33.12	19	4	2.30156
BUX.s00358.15	154	16.8984	5.04639	---NA---	35.71	113	4	8.42352
BUX.s00422.418	228	26.5834	6.93213	glutathione peroxidase	11.84	13	4	0.787376
BUX.s00422.451	199	21.9722	7.35693	immunoglobulin i-set domain containing protein	36.18	32	4	0.390888
BUX.s00422.469	567	63.0583	5.77002	cre-cht-1 protein	14.29	72	4	3.94945
BUX.s00422.475	577	66.528	7.62061	hexosaminidase domain-containing protein	10.75	56	4	5830.48
BUX.s00422.557	186	19.9996	5.97314	---NA---	26.34	21	4	2186.43
BUX.s00422.574	1088	121.855	6.43018	isoform b	5.88	28	4	1.17975
BUX.s00460.504	128	14.7109	9.68604	ribosomal protein ubq l40e	31.25	37	4	0.986859
BUX.s00466.180	166	18.4902	5.16064	---NA---	44.58	100	4	10411.6
BUX.s00508.4	72	8.26652	10.0669	---NA---	63.89	18	4	2.09321
BUX.s00532.23	365	40.9098	8.00146	aspartic endopeptidase pep2	15.62	29	4	0.980346
BUX.s00543.29	394	45.3511	6.48096	valyl-trna synthetase	20.05	24	4	1.55052
BUX.s00579.647	538	58.714	6.01123	cre-pyc-1 protein	8.74	9	4	0.229518
BUX.s00579.649	126	13.5018	5.22412	profilin	44.44	24	4	0.634305
BUX.s00579.69	304	34.2387	8.646	---NA---	24.34	13	4	1.21916
BUX.s00609.135	841	96.2843	7.02002	uncharacterized protein	7.13	33	4	1.0316
BUX.s00609.169	639	74.6066	5.05908	myosin heavy nonmuscle or smooth muscle	10.95	5	4	0.100249
BUX.s00625.1	182	21.0432	9.27588	---NA---	26.92	64	4	3.26426
BUX.s00647.122	205	23.6151	6.68311	glutathione s-transferase	29.76	25	4	0.595744
BUX.s00647.196	217	24.2121	5.08447	---NA---	21.2	18	4	3.27064
BUX.s00647.86	127	14.4751	5.09717	---NA---	32.28	29	4	2.10774
BUX.s00713.1026	557	63.1914	5.89697	receptor mediated endocytosis family member (rme-1)	11.85	47	4	0.763352
BUX.s00713.1049	111	12.5215	6.62451	---NA---	53.15	39	4	7.55881
BUX.s00713.176	389	43.1982	6.3667	mannose-6-phosphate isomerase	14.14	14	4	0.542683
BUX.s00713.37	133	14.9768	5.94775	---NA---	36.84	20	4	1.71014
BUX.s00713.542	1145	127.855	5.37646	cullin-associated nedd8-dissociated protein 1	5.76	30	4	0.495551
BUX.s00713.566	330	37.5325	6.354	activator of 90 kda heat shock protein atpase homolog	16.67	26	4	1.04983
BUX.s00713.955	216	24.5884	7.86963	---NA---	24.07	24	4	4.10433
BUX.s00713.996	427	46.6229	5.51611	uncoordinated family member (unc-87)	17.1	5	4	0.0299715
BUX.s00770.41	336	35.202	7.38623	---NA---	20.83	35	4	1.88432
BUX.s00964.26	173	20.2971	8.39697	---NA---	19.65	12	4	1249.39
BUX.s01038.154	246	27.5706	5.5542	aspartyl protease family member (asp-2)	26.42	82	4	47.6786
BUX.s01038.18	472	52.9448	7.76709	acylamino-acid-releasing enzyme	12.92	10	4	0.538376
BUX.s01038.223	587	67.5197	5.89697	elegans protein confirmed by transcript evidence	9.03	35	4	0.334714
BUX.s01066.1	145	16.3153	9.42236	---NA---	28.28	42	4	3.05259
BUX.s01066.176	110	12.4883	5.47803	---NA---	44.55	68	4	7079.87
BUX.s01109.133	204	23.3372	8.86572	---NA---	21.08	42	4	4372.86
BUX.s01109.168	217	23.512	6.53662	phosphoglucomutase	26.73	34	4	0.743202
BUX.s01109.215	163	17.9568	5.40186	eukaryotic translation initiation factor 5a	40.49	35	4	0.466758
BUX.s01109.521	130	14.4475	7.12256	ribosomal protein s12	36.15	29	4	0.326782
BUX.s01109.84	394	41.6759	7.38623	acetyl-coenzyme a acetyltransferase 1 (acetoacetyl coenzyme a thiolase)	13.96	23	4	0.313927
BUX.s01143.109	140	15.639	6.55127	---NA---	37.14	32	4	0.674141
BUX.s01143.208	410	45.372	5.52881	---NA---	25.85	14	4	0.387631
BUX.s01143.351	462	45.9598	4.81787	cre-grl-9 protein	11.04	29	4	3019.36
BUX.s01145.130	181	20.4363	5.74463	---NA---	36.46	87	4	9.36775
BUX.s01145.89	136	15.1866	5.21143	---NA---	38.97	63	4	2.05793
BUX.s01147.119	163	19.1714	4.62744	calreticulin 1	38.65	30	4	0.54172
BUX.s01147.154	387	42.4309	4.80518	cysteine-rich secretory protein lccl domain containing 2	14.73	57	4	5934.59
BUX.s01147.156	184	19.8186	4.88135	cathepsin l precursor	29.35	13	4	1353.5
BUX.s01147.189	216	25.1792	8.1333	---NA---	27.78	84	4	8745.72
BUX.s01147.51	187	20.9271	4.67822	---NA---	28.88	81	4	21.4078
BUX.s01149.107	211	23.0643	8.79248	adenylate kinase 1	29.38	39	4	0.929361
BUX.s01149.73	241	26.2749	4.43701	---NA---	26.56	30	4	1.32147
BUX.s01150.18	285	32.7242	7.76709	---NA---	15.79	20	4	2082.31
BUX.s01167.31	107	11.8192	8.00146	---NA---	30.84	34	4	3.95384
BUX.s01198.100	966	110.171	6.56592	cre-aagr-2 protein	6.21	43	4	41.6703
BUX.s01198.103	179	19.7777	7.40088	adenine phosphoribosyltransferase	30.17	37	4	3.36149
BUX.s01254.70	900	103.672	6.72705	elegans protein partially confirmed by transcript evidence	8	72	4	7496.33
BUX.s01254.82	401	46.8901	5.63037	histidine acid phosphatase family protein	13.47	14	4	10.1753
BUX.s01259.127	384	43.1913	4.41162	---NA---	11.98	10	4	0.334165
BUX.s01281.215	94	9.92007	4.71631	expansin-like protein	55.32	217	4	22.5311
BUX.s01281.22	319	35.2326	6.1001	elegans protein partially confirmed by transcript evidence	20.06	24	4	2.79094
BUX.s01281.223	171	17.5906	4.80518	expansin-like protein	35.67	188	4	19573.8
BUX.s01281.496	656	75.8597	4.85596	cre-ttll-12 protein	11.59	15	4	0.559083
BUX.s01281.58	349	39.4981	7.82568	---NA---	12.89	17	4	2.14882
BUX.s01288.20	150	16.9846	9.24658	40s ribosomal protein s10	40	24	4	0.456037
BUX.s01438.60	199	23.1374	6.34131	---NA---	30.15	27	4	2811.12
BUX.s01438.75	212	23.4387	6.68311	ras-related protein rab-2a	25.47	10	4	0.285023
BUX.s01513.170	515	55.7865	6.32861	aldehyde dehydrogenase 2 family	11.07	19	4	0.108521
BUX.s01513.242	405	43.9127	8.49951	short-chain dehydrogenase	15.56	29	4	0.787942
BUX.s01513.39	188	21.3704	4.51318	---NA---	19.68	27	4	1.17157
BUX.s01513.48	367	42.5208	4.89404	fas associated factor 1	19.62	38	4	2.69451
BUX.s01513.79	109	11.2257	5.99854	elegans protein confirmed by transcript evidence	57.8	354	4	2.94888
BUX.s01518.82	852	87.0544	5.52881	vasa	8.33	14	4	0.193816
BUX.s01653.391	216	24.219	6.12549	cre-ubq-1 protein	39.81	137	4	1.2331
BUX.s01653.411	111	12.7057	6.78564	---NA---	29.73	24	4	2498.78
BUX.s01653.450	293	33.3788	5.17334	---NA---	17.75	25	4	36.3404
BUX.s01653.473	157	17.5752	5.51611	---NA---	49.04	36	4	3748.16
BUX.s01653.48	191	22.3925	10.5503	ribosomal protein s9	16.75	32	4	1.00034
BUX.s01662.35	216	23.0335	7.56201	---NA---	24.54	35	4	3.91358
BUX.s01662.58	167	18.8628	7.97217	---NA---	30.54	22	4	1.45362
BUX.s01662.75	178	19.7184	9.56885	---NA---	34.83	43	4	4476.97
BUX.s01662.87	155	17.1845	4.77979	glycine cleavage system h protein	30.97	16	4	0.726808
BUX.c03236.1	127	13.4274	10.8579	histone h2a	30.71	57	3	0.227003
BUX.c03839.1	132	15.2397	7.32764	trehalase family protein	43.94	58	3	4.8177
BUX.c08116.1	74	8.48024	7.43018	---NA---	64.86	3	3	0.223633
BUX.c08741.1	77	8.69963	6.65381	---NA---	49.35	80	3	4.47267
BUX.s00036.113	294	30.4125	8.08936	beta-1,4-endoglucanase	10.88	110	3	11452.7
BUX.s00036.160	113	12.1082	8.49951	---NA---	37.17	24	3	34.8868
BUX.s00036.182	475	52.8845	9.49561	---NA---	9.47	64	3	2.09059
BUX.s00036.185	246	26.8566	6.12549	proteasome a-type and b-type family protein	17.48	15	3	0.484539
BUX.s00036.215	880	99.6725	6.59521	ubiquitin carboxyl-terminal hydrolase 15	8.07	40	3	2.28018
BUX.s00036.52	169	18.3716	9.1001	---NA---	34.32	52	3	3.02352
BUX.s00036.80	177	19.7676	5.14795	elegans protein partially confirmed by transcript evidence	24.86	27	3	2.8034
BUX.s00055.104	106	11.535	8.25049	cpyc type	45.28	28	3	1.1971
BUX.s00055.154	101	11.0393	4.91943	small ubiquitin-related modifier precursor	26.73	36	3	3.87631
BUX.s00055.37	415	47.3036	6.26514	---NA---	12.05	23	3	2.90723
BUX.s00083.8	206	22.2526	8.48486	peptidyl-prolyl cis-trans isomerase 5	17.48	12	3	1249.39
BUX.s00083.80	227	25.7202	5.16064	---NA---	19.82	45	3	2.42269
BUX.s00083.81	560	63.0423	6.25244	---NA---	8.75	9	3	0.315242
BUX.s00116.462	320	36.3741	4.51318	nucleosome assembly protein 1-like 1	13.75	77	3	0.999361
BUX.s00116.485	418	47.0083	5.26221	cg16916 protein	16.75	63	3	1.21295
BUX.s00116.596	607	61.3268	4.23389	---NA---	4.28	21	3	2186.43
BUX.s00116.7	315	34.8548	9.45166	---NA---	17.46	14	3	0.565295
BUX.s00116.721	188	21.2175	10.0376	large subunit ribosomal protein 9	21.28	7	3	0.113059
BUX.s00116.733	90	10.0878	7.43018	---NA---	52.22	43	3	2.55125
BUX.s00116.74	487	55.3425	8.26514	atp-dependent rna helicase dhh1	7.8	15	3	0.220245
BUX.s00116.912	141	15.8368	5.60498	---NA---	36.88	98	3	5.18016
BUX.s00116.938	153	17.472	8.71924	elegans protein confirmed by transcript evidence	30.72	31	3	2.81638
BUX.s00116.945	103	11.8567	6.50732	---NA---	33.01	19	3	0.920624
BUX.s00117.29	340	38.919	6.18896	---NA---	10.88	10	3	0.745444
BUX.s00119.21	3871	439.028	5.04639	viral a-type inclusion protein	1.01	15	3	0.0819709
BUX.s00119.34	118	13.1645	8.67529	---NA---	22.88	26	3	2.15966
BUX.s00128.33	473	54.8108	6.23975	vacuolar atp synthase subunit h	6.98	29	3	0.321793
BUX.s00139.121	205	21.9856	8.33838	---NA---	12.68	25	3	12.1135
BUX.s00139.135	3733	423.245	6.06201	elegans protein partially confirmed by transcript evidence	1.26	4	3	0.0173566
BUX.s00150.2	150	17.1848	7.26904	globin	24	30	3	0.56269
BUX.s00240.23	336	38.7388	6.52197	---NA---	8.63	6	3	1.45362
BUX.s00252.56	168	17.5589	6.04932	---NA---	27.98	12	3	1249.39
BUX.s00294.128	186	21.6206	10.3159	60s ribosomal protein l17	20.43	15	3	0.396441
BUX.s00294.59	131	14.89	9.51025	small subunit ribosomal protein 20	22.9	5	3	0.372722
BUX.s00294.85	111	11.2098	4.67822	60s acidic ribosomal protein p2	57.66	57	3	0.517851
BUX.s00298.164	232	25.8915	4.24658	acidic leucine-rich nuclear phosphoprotein 32-related protein	21.55	13	3	0.277897
BUX.s00298.170	325	36.0957	5.88428	26s proteasome non-atpase regulatory subunit 7	15.69	42	3	1.23337
BUX.s00306.1	321	36.4014	6.55127	oxoglutarate (alpha-ketoglutarate) dehydrogenase	9.66	19	3	0.46418
BUX.s00333.61	430	49.0087	5.56689	---NA---	13.72	75	3	15.5745
BUX.s00336.44	671	76.4467	5.40186	cathepsin a	4.17	9	3	0.264294
BUX.s00351.334	111	12.4605	7.91357	---NA---	22.52	11	3	1145.27
BUX.s00351.359	210	24.0474	8.73389	arginine kinase	15.24	15	3	0.298688
BUX.s00351.394	107	12.4223	6.53662	adaptor-related protein complex beta 1 subunit	34.58	14	3	0.714057
BUX.s00351.419	352	40.349	4.88135	troponin t	5.97	12	3	0.149089
BUX.s00358.21	80	8.7017	5.36377	---NA---	43.75	317	3	5.09167
BUX.s00364.143	561	62.4089	5.37646	---NA---	8.56	48	3	17.4434
BUX.s00364.51	596	69.5277	6.56592	class member 2	7.72	3	3	312.347
BUX.s00367.2	349	38.0631	5.18604	---NA---	11.17	4	3	0.830638
BUX.s00397.127	190	21.7423	8.93896	cre-atp-5 protein	20.53	17	3	0.253451
BUX.s00397.15	236	25.6211	5.94775	beta-1,4-endoglucanase	16.95	45	3	4685.21
BUX.s00397.25	160	17.9832	4.90674	---NA---	26.25	49	3	5101.67
BUX.s00397.27	367	40.3478	6.40479	cathepsin b	11.99	68	3	17.972
BUX.s00397.59	216	24.2492	9.75928	large subunit ribosomal protein 1	18.06	15	3	0.340691
BUX.s00422.163	621	66.6555	5.32568	cre-mlt-9 protein	6.12	31	3	3227.59
BUX.s00422.252	390	44.6428	5.08447	troponin t	13.85	22	3	0.223633
BUX.s00422.523	110	12.5803	6.52197	cre-hsp- protein	34.55	30	3	0.324227
BUX.s00422.544	417	48.3353	4.33545	calsequestrin family protein	16.07	10	3	0.296656
BUX.s00422.659	395	44.4145	6.59521	elegans protein partially confirmed by transcript evidence	8.61	8	3	832.926
BUX.s00422.698	180	19.8755	9.12939	---NA---	18.89	15	3	0.304955
BUX.s00460.216	443	50.2408	6.62451	histidine acid phosphatase family protein	7.9	13	3	0.839867
BUX.s00488.2	176	19.4449	6.91748	---NA---	32.39	39	3	1.66738
BUX.s00508.88	513	58.3023	5.2749	leukotriene a4 hydrolase	9.55	40	3	1.26401
BUX.s00579.136	443	45.8434	7.31299	ubiquinol-cytochrome c oxidoreductase complex family member	14.9	24	3	0.385489
BUX.s00579.211	473	53.5911	7.07861	cre-nas-37 protein	6.34	5	3	520.578
BUX.s00579.3	187	21.4494	6.23975	---NA---	18.72	20	3	2082.31
BUX.s00579.318	431	46.5875	6.59521	succinyl- ligase	12.76	17	3	0.273055
BUX.s00579.461	2424	282.727	5.40186	spectrin alpha chain	2.43	14	3	0.0427534
BUX.s00579.510	483	52.4711	8.30908	adenylate cyclase-associated 2	8.49	24	3	0.415319
BUX.s00579.70	299	34.0536	9.30518	---NA---	11.37	8	3	1.93816
BUX.s00579.80	201	22.0245	5.33838	venom allergen-like protein vap2	19.4	23	3	2394.66
BUX.s00579.95	340	38.6253	5.46533	---NA---	9.71	24	3	34.8868
BUX.s00600.114	245	27.2801	8.39697	vamp (vesicle-associated membrane protein)-associated protein b and c	18.78	17	3	0.716275
BUX.s00609.149	262	29.8108	5.24951	erv1 alr family protein	19.47	30	3	3123.47
BUX.s00631.18	118	11.9402	4.75439	lbp bpi cetp n-terminal domain containing protein	28.81	24	3	2498.78
BUX.s00647.212	218	25.2559	5.64307	---NA---	11.47	12	3	4.98383
BUX.s00669.32	306	34.5709	8.49951	cre-asb-2 protein	15.36	39	3	0.57848
BUX.s00705.13	235	26.3573	5.04639	complement component	17.02	20	3	0.505606
BUX.s00705.56	94	10.0011	8.51416	elegans protein confirmed by transcript evidence	52.13	67	3	6975.75
BUX.s00705.73	139	15.2712	9.34912	cre-atp-4 protein	28.78	20	3	0.533437
BUX.s00713.1016	338	38.0631	4.95752	cathepsin	8.88	12	3	1249.39
BUX.s00713.127	162	17.9222	10.7554	ribosomal protein l23a-like	17.9	11	3	0.343866
BUX.s00713.202	208	23.747	5.88428	---NA---	14.42	31	3	3227.59
BUX.s00713.245	225	25.9269	5.18604	eukaryotic translation initiation factor 4e	10.22	10	3	0.501247
BUX.s00713.290	494	57.3188	9.62744	large subunit ribosomal protein 10	5.87	13	3	1.79972
BUX.s00713.422	151	16.2427	10.4771	small subunit ribosomal protein 14	21.19	8	3	0.163788
BUX.s00713.48	702	78.9908	8.48486	deoxyribonuclease ii	5.7	12	3	1249.39
BUX.s00713.495	155	17.3027	7.37158	uncoordinated protein 60	22.58	6	3	0.0658241
BUX.s00713.563	433	49.6538	4.86865	---NA---	11.78	9	3	937.041
BUX.s00713.646	365	41.2756	7.73779	glutaminyl-peptide cyclotransferase	15.07	39	3	4060.51
BUX.s00713.695	288	32.8718	7.28369	---NA---	20.14	41	3	1.54801
BUX.s00713.76	637	71.04	5.51611	proteasome cyclosome repeat family protein	6.28	17	3	0.398572
BUX.s00713.779	2247	246.132	5.38916	elegans protein partially confirmed by transcript evidence	1.07	17	3	1769.97
BUX.s00713.806	274	29.2517	5.2749	---NA---	26.28	60	3	2.0283
BUX.s00713.834	215	24.1571	9.53955	---NA---	12.56	17	3	1.00863
BUX.s00713.885	625	69.5624	5.35107	gamma-glutamyl transpeptidase precursor	8.8	39	3	6.299
BUX.s00713.928	298	31.9958	8.41162	dehydrogenase reductase sdr family member 1	15.77	14	3	0.782717
BUX.s00713.956	132	15.0586	8.52881	---NA---	42.42	37	3	7.17117
BUX.s00713.984	125	14.6568	9.33447	elegans protein partially confirmed by transcript evidence	25.6	16	3	9.30315
BUX.s00725.15	176	20.211	6.43018	lactoylglutathione lyase	24.43	11	3	0.532993
BUX.s00778.1	154	17.1297	4.94482	---NA---	46.75	135	3	5.52784
BUX.s00961.88	90	10.1474	9.46631	---NA---	34.44	14	3	1457.62
BUX.s00961.9	878	99.6338	7.53271	elegans protein partially confirmed by transcript evidence	4.67	45	3	4685.21
BUX.s00964.13	328	35.775	7.1665	guanine nucleotide-binding protein subunit beta-2-like 1	11.89	17	3	0.15254
BUX.s00983.4	103	11.8368	6.53662	cathepsin b	26.21	22	3	2290.55
BUX.s01038.115	143	15.9053	9.53955	acidic	32.87	23	3	4.45776
BUX.s01038.196	155	17.6967	10.77	ribosomal protein s18	19.35	17	3	0.377274
BUX.s01038.201	629	70.2761	5.77002	fimbrin plastin	6.36	4	3	0.0531001
BUX.s01038.221	334	36.4843	6.50732	beta-1,4-endoglucanase	18.26	27	3	2811.12
BUX.s01063.109	166	18.3925	5.05908	---NA---	18.67	27	3	2811.12
BUX.s01063.204	244	27.3348	6.69775	---NA---	14.75	28	3	2.46674
BUX.s01063.43	317	36.1498	7.02002	cre-tag-297 protein	13.25	15	3	1561.74
BUX.s01063.6	154	17.4338	9.51025	---NA---	20.78	18	3	2.49191
BUX.s01063.80	3701	421.141	5.89697	elegans protein partially confirmed by transcript evidence	1.24	3	3	2.90723
BUX.s01066.118	299	34.4231	5.71924	trehalase family protein	14.72	27	3	1.74434
BUX.s01078.13	350	39.1207	6.04932	cuticlin 1	10.57	37	3	3852.28
BUX.s01078.149	297	33.5324	7.69385	cg10174 protein	14.48	33	3	1.71319
BUX.s01078.25	259	29.7332	5.87158	26s proteasome non-atpase regulatory subunit 8	13.9	12	3	0.363404
BUX.s01078.34	171	19.9057	4.91943	programmed cell death protein 6	24.56	11	3	1.39042
BUX.s01092.280	76	8.85658	9.15869	---NA---	36.84	13	3	1.39978
BUX.s01092.287	418	48.5575	6.17627	acid phosphatase lysosomal	10.53	16	3	5.81447
BUX.s01109.10	199	23.5008	4.729	hypothetical protein LOAG_09909 [Loa loa]	19.6	28	3	20.3506
BUX.s01109.204	681	77.1376	6.7124	---NA---	8.81	39	3	11.3382
BUX.s01109.255	962	107.025	6.88818	high density lipoprotein binding protein	5.61	7	3	0.0827261
BUX.s01109.298	236	25.209	7.41553	dihydropteridine reductase	19.92	23	3	0.857261
BUX.s01109.332	188	20.4995	5.31299	---NA---	23.94	21	3	2186.43
BUX.s01109.383	228	25.5141	9.42236	erg2 and sigma1 receptor like protein	25	4	3	0.140108
BUX.s01109.439	180	20.9645	4.7417	---NA---	20.56	9	3	0.6709
BUX.s01109.600	325	35.4249	8.77783	---NA---	12.31	17	3	7.06042
BUX.s01143.142	140	15.5062	6.75635	---NA---	30	14	3	0.264294
BUX.s01143.171	298	35.0893	5.13525	ribonucleotide reductase m2 polypeptide	14.09	20	3	3.06025
BUX.s01143.209	628	69.1738	5.65576	aspartyl protease family member (asp-2)	5.73	25	3	2602.89
BUX.s01143.217	567	64.4014	7.78174	cre-pptr-1 protein	11.29	24	3	0.549398
BUX.s01143.38	1100	126.12	5.51611	exportin 1 (crm1 yeast)	4.27	9	3	0.206024
BUX.s01143.61	165	17.9828	9.31982	ribosomal protein l12	28.48	27	3	0.676684
BUX.s01144.105	524	60.5572	8.06006	placental protein 11	8.78	18	3	2.75422
BUX.s01144.123	360	40.822	7.43018	lipase family protein	9.72	12	3	1249.39
BUX.s01144.184	408	44.9209	5.88428	pepsinogen group i	7.35	7	3	0.782717
BUX.s01144.19	755	85.802	6.44287	elegans protein partially confirmed by transcript evidence	6.62	6	3	624.694
BUX.s01145.126	88	10.0888	4.95752	endonuclease exonuclease phosphatase family protein	50	29	3	8.43098
BUX.s01145.129	118	13.3969	7.43018	---NA---	25.42	35	3	2.31257
BUX.s01145.87	139	16.0213	5.85889	---NA---	33.09	69	3	11.1444
BUX.s01147.118	315	35.9749	5.24951	calreticulin	20.95	42	3	0.490377
BUX.s01147.148	544	57.5683	9.0415	dihydrolipoamide s-acetyltransferase (e2 component of pyruvate dehydrogenase complex)	6.43	36	3	0.491363
BUX.s01147.175	395	43.7725	6.17627	cysteine proteinase	9.11	20	3	2082.31
BUX.s01149.103	294	32.7699	5.78271	hypothetical protein CRE_00062 [Caenorhabditis remanei]	11.56	7	3	2.26118
BUX.s01149.23	222	25.3953	5.93506	iron zinc purple acid phosphatase-like	24.77	11	3	7.99489
BUX.s01167.16	436	48.8412	6.354	26s protease regulatory subunit 7	9.17	20	3	2082.31
BUX.s01167.27	106	12.1892	4.7417	---NA---	44.34	68	3	7079.87
BUX.s01175.26	880	98.3172	5.60498	---NA---	3.52	3	3	312.347
BUX.s01187.52	110	12.4202	6.80029	cystatin precursor	40	38	3	0.243874
BUX.s01198.175	420	47.3338	4.98291	retinoblastoma binding protein 4	9.29	11	3	0.515799
BUX.s01198.38	99	11.1726	8.82178	---NA---	35.35	21	3	2.18042
BUX.s01198.79	86	9.45388	6.7417	acyl- -binding protein	41.86	42	3	1.54562
BUX.s01211.11	1123	128.217	5.64307	ubiquitin carboxyl-terminal hydrolase 7	3.56	13	3	0.158134
BUX.s01226.57	431	48.558	9.51025	elegans protein confirmed by transcript evidence	11.37	10	3	0.175135
BUX.s01254.270	330	36.0753	6.16357	cre-gpb-1 protein	15.15	6	3	0.0775262
BUX.s01254.45	129	13.7337	8.17725	---NA---	34.11	39	3	7.08638
BUX.s01259.119	457	49.1336	8.85107	hydroxyacyl dehydrogenase	12.25	15	3	0.258038
BUX.s01259.34	97	10.8028	8.85107	---NA---	56.7	10	3	0.593313
BUX.s01263.1	186	20.7105	8.36768	---NA---	26.88	21	3	2186.43
BUX.s01281.230	150	15.6247	4.58936	expansin-like protein	34.67	146	3	4.93553
BUX.s01281.37	252	26.1486	5.75732	---NA---	16.27	17	3	1769.97
BUX.s01281.387	321	36.926	5.42725	---NA---	19.31	21	3	3.39177
BUX.s01281.389	150	16.1504	7.34229	---NA---	26.67	24	3	2.49191
BUX.s01297.2	110	12.5522	5.30029	lysosomal pro-x carboxypeptidase	40.91	28	3	2.90723
BUX.s01337.123	406	45.2709	9.0708	proteasome ( macropain) 26s 5	11.82	23	3	0.4259
BUX.s01337.80	623	72.6629	5.47803	intermediate filament tail domain-containing protein	9.15	16	3	0.143125
BUX.s01376.5	226	24.5975	9.96436	atp synthase subunit family member (atp-3)	16.81	17	3	0.429765
BUX.s01513.131	505	56.8008	6.55127	capping protein (actin filament) muscle z- beta	5.35	8	3	0.528588
BUX.s01513.180	190	21.7134	5.71924	glucosamine 6-phosphate n-acetyltransferase	17.89	14	3	0.678354
BUX.s01513.186	399	44.6403	7.25439	pyruvate dehydrogenase	14.54	67	3	1.49834
BUX.s01513.203	464	52.5341	4.97021	---NA---	9.7	64	3	6663.4
BUX.s01640.1	101	11.8376	5.46533	---NA---	30.69	17	3	1.14937
BUX.s01640.6	94	10.8443	5.23682	---NA---	32.98	22	3	1.93816
BUX.s01644.6	601	65.7728	8.104	hypothetical kda protein in chromosome	7.82	24	3	0.540881
BUX.s01648.1	485	54.6156	4.08154	---NA---	5.77	3252	3	338584
BUX.s01653.212	186	19.2889	6.90283	---NA---	15.59	13	3	1353.5
BUX.s01653.470	455	50.0276	5.18604	hexokinase family protein	7.69	15	3	0.296656
BUX.s01653.471	138	14.9539	7.34229	---NA---	21.01	11	3	1145.27
BUX.s01656.18	247	27.5596	10.77	large subunit ribosomal protein 6	14.57	21	3	0.285289
BUX.s01656.31	455	51.6093	6.20166	---NA---	8.13	14	3	1.45362
BUX.s01656.92	3399	388.836	6.40479	elegans protein partially confirmed by transcript evidence	1.18	6	3	0.0252072
BUX.s01662.19	355	38.9998	6.45557	isocitrate dehydrogenase	13.8	20	3	0.538376
BUX.c01490.2	73	8.143	4.66553	---NA---	36.99	19	2	3.45234
BUX.c05641.1	124	13.8919	7.2251	---NA---	18.55	2	2	0.290723
BUX.c08842.2	62	6.85466	8.55811	---NA---	20.97	12	2	1249.39
BUX.s00020.1	199	22.4169	9.33447	---NA---	17.09	54	2	2.37865
BUX.s00036.20	114	12.497	10.1694	small subunit ribosomal protein 25	15.79	6	2	3.48868
BUX.s00036.254	142	16.4821	5.08447	---NA---	19.72	7	2	2.54383
BUX.s00036.256	133	14.7834	6.52197	---NA---	18.05	8	2	1.93816
BUX.s00036.257	137	15.4624	5.2876	---NA---	25.55	22	2	2.20549
BUX.s00036.89	146	15.9728	7.6792	---NA---	23.97	12	2	1249.39
BUX.s00055.131	127	14.0425	7.54736	protein kinase c inhibitor aswz variant 5	33.07	10	2	0.807565
BUX.s00055.155	499	56.5362	6.0874	hexosaminidase (glycosyl hydrolase family catalytic domain) containing	4.01	6	2	3.48868
BUX.s00055.180	136	15.2425	11.2681	histone	28.68	32	2	3331.7
BUX.s00055.212	172	19.6808	10.3892	large subunit ribosomal protein 14	10.47	8	2	0.327576
BUX.s00055.250	108	11.48	8.68994	fk506-binding protein	19.44	14	2	0.969078
BUX.s00060.1	76	8.41616	4.50049	---NA---	28.95	16	2	4.2287
BUX.s00071.1	130	14.6315	7.06396	---NA---	16.92	13	2	1353.5
BUX.s00083.101	225	25.3057	5.66846	---NA---	11.11	17	2	2.60121
BUX.s00083.30	337	38.1742	5.84619	cathepsin f	8.9	4	2	416.463
BUX.s00083.4	123	13.5974	10.3745	elegans protein confirmed by transcript evidence	19.51	28	2	0.25679
BUX.s00083.7	136	15.3606	11.2681	histone h3 type 2	28.68	23	2	0.734795
BUX.s00110.44	54	6.15929	9.30518	cytochrome c	33.33	4	2	0.465157
BUX.s00110.75	129	12.6797	7.88428	---NA---	23.26	7	2	728.81
BUX.s00114.9	175	19.5856	9.92041	---NA---	14.86	17	2	1769.97
BUX.s00116.187	161	18.5261	7.6499	unknown [Trichinella spiralis]	11.8	10	2	0.207659
BUX.s00116.223	103	11.5516	5.94775	---NA---	27.18	44	2	4581.09
BUX.s00116.30	299	32.8868	5.70654	nsfl1 cofactor	7.36	2	2	0.0676101
BUX.s00116.310	877	97.3363	5.51611	coatomer subunit gamma-2	3.31	20	2	5.28588
BUX.s00116.506	167	19.3165	4.62744	s-phase kinase-associated protein 1	24.55	4	2	0.553759
BUX.s00116.507	204	24.0282	11.3999	ribosomal protein l15	14.22	29	2	0.80295
BUX.s00116.531	150	15.9518	7.53271	---NA---	23.33	17	2	1769.97
BUX.s00116.690	448	49.6935	9.0415	---NA---	3.79	5	2	0.234454
BUX.s00116.744	116	13.0605	8.47021	---NA---	19.83	8	2	1.10752
BUX.s00116.883	3074	360.307	5.23682	---NA---	0.42	4	2	0.0348172
BUX.s00116.887	385	44.0731	7.48877	v-atpase subunit c family protein	6.23	21	2	0.265443
BUX.s00116.893	166	18.3437	4.76709	---NA---	14.46	19	2	3.06875
BUX.s00134.1	165	18.6448	7.21045	---NA---	13.33	9	2	1.37711
BUX.s00137.2	96	10.7976	8.646	phosphoglucomutase 2	17.71	9	2	1.45362
BUX.s00139.120	212	23.6896	8.33838	---NA---	11.32	12	2	1249.39
BUX.s00139.74	333	36.0249	7.56201	l-lactate dehydrogenase	5.41	9	2	0.467234
BUX.s00206.23	420	43.8092	4.91943	quinone oxidoreductase	7.38	5	2	0.122153
BUX.s00252.95	304	33.4663	8.00146	---NA---	7.24	20	2	4.47267
BUX.s00259.4	134	15.9261	8.93896	hypothetical protein LOAG_07393 [Loa loa]	22.39	6	2	0.220802
BUX.s00294.142	1500	164.481	5.04639	uncoordinated family member (unc-89)	1.93	7	2	0.0665053
BUX.s00294.2	215	24.4038	7.38623	hypoxanthine-guanine phosphoribosyltransferase	12.09	5	2	0.264294
BUX.s00294.44	187	21.0788	8.22119	ras-related protein rab-	10.16	2	2	0.0922931
BUX.s00298.118	190	21.971	5.18604	neuronal calcium sensor 2	14.74	17	2	0.318858
BUX.s00298.175	195	20.9836	9.979	ribosomal protein l22	9.23	5	2	0.167082
BUX.s00298.195	246	27.8615	4.38623	---NA---	17.48	3258	2	339209
BUX.s00298.204	485	51.7355	5.26221	elegans protein confirmed by transcript evidence	4.74	8	2	0.167323
BUX.s00298.246	188	22.0463	8.83643	mitochondrial cytochrome c oxidase subunit 4	13.3	24	2	0.801995
BUX.s00298.95	347	38.429	6.26514	peptidase dimerisation domain containing protein	6.63	6	2	0.260349
BUX.s00333.118	1123	129.274	6.29053	protein tyrosine receptor f polypeptide interacting protein alpha 1	1.34	2	2	208.231
BUX.s00333.33	174	19.2076	8.73389	---NA---	9.77	15	2	6.22978
BUX.s00351.170	204	23.2642	8.80713	translocon-associated protein subunit beta precursor	22.06	42	2	3.21326
BUX.s00351.171	246	26.7166	9.05615	electron-transfer- beta polypeptide	15.45	31	2	0.596849
BUX.s00351.173	817	92.7671	8.26514	isoform c	3.3	11	2	0.110274
BUX.s00351.178	531	57.4396	6.65381	aldehyde dehydrogenase 7 member a1	4.9	7	2	0.143314
BUX.s00351.202	122	13.4793	9.56885	---NA---	18.03	5	2	0.484539
BUX.s00351.203	119	13.5332	9.84717	hypothetical protein SORBIDRAFT_01g031440 [Sorghum bicolor]	20.17	26	2	2707.01
BUX.s00351.22	344	38.6106	5.49072	camp-dependent protein kinase type i-alpha regulatory subunit	8.43	2	2	0.0395542
BUX.s00351.265	230	26.5984	5.52881	glyoxalase i	10	3	2	0.174434
BUX.s00351.323	527	59.7868	4.94482	protein disulfide isomerase	6.26	15	2	0.622978
BUX.s00351.409	216	24.0776	9.34912	member ras oncogene family	9.26	2	2	0.0953191
BUX.s00351.420	437	49.8534	5.16064	troponin t	6.41	2	2	1.16289
BUX.s00351.434	333	37.8669	10.1841	---NA---	8.41	15	2	1.61513
BUX.s00351.49	256	28.9784	6.44287	hydroxyacyl glutathione hydrolase	12.11	12	2	0.591302
BUX.s00351.54	666	75.0306	5.79541	peptidase s9 prolyl oligopeptidase active site domain protein	7.66	12	2	0.371136
BUX.s00351.8	107	11.7969	7.07861	ani s 4 allergen	22.43	120	2	19.3816
BUX.s00351.97	346	38.9185	6.26514	---NA---	9.83	23	2	2394.66
BUX.s00364.217	355	33.9092	8.48486	cuticular collagen	9.01	4	2	416.463
BUX.s00364.224	302	28.7537	5.57959	cuticular collagen	9.93	33	2	3435.82
BUX.s00364.257	307	34.7569	6.69775	pyridoxal kinase	7.17	2	2	0.0717835
BUX.s00369.1	116	11.2565	4.2085	---NA---	24.14	28	2	10.1753
BUX.s00397.16	233	25.2438	5.03369	beta-1,4-endoglucanase	13.3	35	2	3644.05
BUX.s00397.55	66	6.09459	6.44287	---NA---	60.61	42	2	0.537902
BUX.s00397.58	393	42.0062	9.53955	---NA---	9.92	32	2	0.66451
BUX.s00397.76	344	37.983	4.79248	proteasome ( macropain) 26s non- 4	9.01	15	2	0.382531
BUX.s00422.113	438	51.7494	4.98291	ef hand family protein	6.39	2	2	0.207659
BUX.s00422.201	175	19.3502	7.23975	fatty acid retinoid binding protein precursor	11.43	3	2	0.223633
BUX.s00422.276	145	16.236	4.65283	nonmuscle myosin essential light chain	17.93	13	2	0.713095
BUX.s00422.384	582	65.332	6.59521	cuticlin 1	5.5	27	2	2811.12
BUX.s00422.4	455	50.7175	4.84326	target of myb protein 1	8.13	4	2	0.171014
BUX.s00422.513	375	42.0149	8.646	3-hydroxyisobutyryl-coenzyme a hydrolase	10.67	3	2	0.119475
BUX.s00460.108	209	23.6736	7.48877	---NA---	14.83	2	2	208.231
BUX.s00460.122	202	22.4292	5.63037	ump-cmp kinase	17.33	13	2	0.555795
BUX.s00460.196	386	43.0739	7.09326	subfamily member 1	7.77	7	2	0.2098
BUX.s00460.218	151	17.4377	5.47803	---NA---	11.26	10	2	1.93816
BUX.s00460.258	83	9.60082	8.74854	---NA---	38.55	12	2	1.74434
BUX.s00460.266	218	24.5767	6.25244	---NA---	12.84	2	2	0.581447
BUX.s00460.459	1464	168.853	6.80029	lysosomal alpha-mannosidase	1.84	13	2	0.328644
BUX.s00460.475	578	65.8967	6.84424	lysyl-trna synthetase	5.88	8	2	0.197101
BUX.s00460.481	123	14.2043	10.9019	ribosomal protein l35	18.7	6	2	0.160031
BUX.s00460.487	590	66.1276	6.7124	guanylate kinase family protein	6.95	4	2	0.0438828
BUX.s00460.492	315	35.6812	5.57959	ubiquitin carboxyl-terminal hydrolase isozyme l5	12.38	15	2	0.889969
BUX.s00466.130	161	18.8973	4.93213	v-type proton atpase catalytic subunit a	19.88	33	2	0.564345
BUX.s00466.38	93	9.96685	5.43994	---NA---	27.96	15	2	0.605674
BUX.s00508.82	482	53.3423	6.99072	alanine aminotransferase	4.98	3	2	0.0407556
BUX.s00579.132	875	94.2437	9.18799	---NA---	5.94	26	2	2707.01
BUX.s00579.165	326	36.9786	8.41162	sodium potassium-dependent atpase beta-2 subunit	8.9	6	2	0.127324
BUX.s00579.177	308	34.7952	7.86963	elegans protein confirmed by transcript evidence	7.79	4	2	0.12779
BUX.s00579.183	442	50.3659	6.18896	legumain	8.82	10	2	0.334165
BUX.s00579.26	259	29.3157	6.80029	---NA---	12.36	8	2	832.926
BUX.s00579.330	510	55.0752	6.96143	nadh-dependent fumarate reductase	8.24	2	2	0.0548535
BUX.s00579.467	160	17.543	6.55127	tumor protein d52 family protein	16.25	8	2	0.596355
BUX.s00579.47	360	40.3804	5.69385	type 1 protein phosphatase	8.33	17	2	9.88459
BUX.s00579.558	179	20.6203	5.85889	hd domain containing protein	14.53	7	2	0.678354
BUX.s00579.575	315	33.7728	5.18604	ribokinase	14.6	8	2	0.273622
BUX.s00579.616	253	23.6797	7.43018	---NA---	22.92	24	2	2.18042
BUX.s00579.653	1178	133.05	6.27783	dis3 mitotic control homolog ( cerevisiae)-like 2	3.48	16	2	0.320798
BUX.s00579.708	637	70.1932	8.90967	polyadenylate-binding protein	4.24	15	2	0.182462
BUX.s00579.85	204	22.4204	5.05908	elegans protein partially confirmed by transcript evidence	12.25	17	2	2.2465
BUX.s00579.86	206	22.4042	4.83057	cre-scl-15 protein	14.56	24	2	2498.78
BUX.s00609.14	362	35.1778	6.23975	nematode cuticle collagen n-terminal domain containing protein	5.8	17	2	1.59429
BUX.s00609.64	420	47.5643	6.39209	elegans protein partially confirmed by transcript evidence	10.71	8	2	0.438828
BUX.s00631.32	700	78.3345	6.56592	tyrosyl-trna synthetase	3.14	4	2	0.252803
BUX.s00647.114	161	18.5922	4.70361	---NA---	26.71	105	2	10932.1
BUX.s00647.116	62	7.0257	8.23584	---NA---	38.71	28	2	2915.24
BUX.s00647.119	207	23.9104	9.02686	---NA---	15.94	10	2	0.30928
BUX.s00647.183	73	8.52077	4.65283	---NA---	56.16	23	2	2.7861
BUX.s00647.56	267	29.6002	5.5415	cysteine protease	10.49	11	2	1145.27
BUX.s00647.64	158	18.3707	8.99756	---NA---	13.29	9	2	937.041
BUX.s00647.88	130	15.0995	7.23975	---NA---	16.15	11	2	0.799489
BUX.s00669.49	157	18.3191	7.29834	elegans protein partially confirmed by transcript evidence	14.65	22	2	2290.55
BUX.s00713.1008	104	12.3903	9.40771	---NA---	21.15	10	2	0.709081
BUX.s00713.163	244	27.7094	6.88818	alpha-l- plasma	18.85	3	2	0.436085
BUX.s00713.193	335	37.2136	9.23193	dehydrogenase reductase sdr family member 7b	8.66	3	2	0.101415
BUX.s00713.233	153	16.8599	6.58057	fis1-related protein	17.65	20	2	1.66128
BUX.s00713.239	241	26.6871	9.08545	adenylate kinase 2	12.86	10	2	0.306025
BUX.s00713.323	103	11.8172	7.56201	elegans protein confirmed by transcript evidence	38.83	20	2	0.605674
BUX.s00713.348	537	58.7443	4.4624	---NA---	6.33	4	2	0.0363404
BUX.s00713.352	207	22.3125	4.57666	---NA---	10.14	15	2	1561.74
BUX.s00713.520	2259	262.949	5.45264	beta chain spectrin	1.46	8	2	0.0335611
BUX.s00713.529	432	47.5375	6.78564	subfamily member 2	7.87	2	2	0.058732
BUX.s00713.538	304	35.0414	6.30322	cathepsin f	7.57	10	2	1.93816
BUX.s00713.539	220	25.0416	6.39209	palmitoyl-protein thioesterase 1 precursor	10.91	13	2	0.771307
BUX.s00713.636	466	53.6283	6.16357	elegans protein partially confirmed by transcript evidence	6.65	17	2	3.29486
BUX.s00713.748	738	83.2653	5.89697	s-methyl-5 -thioadenosine phosphorylase-like	2.44	4	2	0.219414
BUX.s00713.78	372	41.0871	8.26514	proteasome (macropain) 26s non- 1	7.53	2	2	0.0842676
BUX.s00713.808	270	28.5756	5.85889	---NA---	8.89	9	2	0.726808
BUX.s00713.862	876	92.6204	6.43018	---NA---	2.51	10	2	1.0383
BUX.s00713.90	169	19.1692	6.43018	---NA---	20.71	30	2	3123.47
BUX.s00713.91	255	29.3011	5.73193	---NA---	10.59	10	2	1.0383
BUX.s00713.945	323	32.2552	6.27783	cuticular collagen	6.19	15	2	1561.74
BUX.s00713.957	363	41.0976	5.94775	---NA---	8.54	29	2	2.34194
BUX.s00727.1	96	10.0853	4.83057	---NA---	19.79	5	2	0.372722
BUX.s00770.31	208	22.0342	4.76709	---NA---	14.42	38	2	3.24926
BUX.s00770.40	127	13.7557	7.81104	---NA---	23.62	11	2	0.726808
BUX.s00773.3	325	36.5007	8.33838	malonyl- synthase	8.62	3	2	0.121135
BUX.s00789.29	107	11.7672	8.646	heat shock 10kd protein 1	24.3	15	2	0.605674
BUX.s00789.36	86	9.66325	6.7417	phosphoglucomutase 2	26.74	13	2	1.2598
BUX.s00862.13	251	28.3204	5.69385	translocon-associated protein subunit alpha	12.75	8	2	0.387631
BUX.s00901.2	124	13.7482	4.84326	---NA---	18.55	7	2	0.294937
BUX.s00961.10	502	55.5477	5.33838	elegans protein partially confirmed by transcript evidence	5.78	19	2	1978.2
BUX.s00961.51	422	46.526	7.25439	ornithine mitochondrial	5.45	9	2	0.175605
BUX.s00961.87	115	13.4739	9.36377	---NA---	18.26	12	2	3.48868
BUX.s00961.91	214	24.2586	8.6167	---NA---	21.96	7	2	728.81
BUX.s01030.7	109	12.6841	4.44971	---NA---	23.85	5	2	520.578
BUX.s01038.124	139	15.1871	6.48096	---NA---	30.94	32	2	2.4482
BUX.s01038.125	114	12.9361	7.37158	---NA---	25.44	9	2	0.363404
BUX.s01038.28	316	31.1245	10.1841	collagen family member (col-107)	12.03	10	2	2.23633
BUX.s01063.177	145	16.0852	8.45557	---NA---	18.62	17	2	0.537206
BUX.s01063.196	242	25.1092	8.38232	---NA---	7.85	11	2	1145.27
BUX.s01063.44	311	34.2284	8.92432	cre-tag-297 protein	4.5	13	2	1353.5
BUX.s01066.126	94	10.5022	5.19873	---NA---	28.72	10	2	0.274267
BUX.s01066.142	92	10.1928	5.12256	beta-1,3-endoglucanase	26.09	33	2	3435.82
BUX.s01066.143	154	17.1384	4.58936	beta-1,3-endoglucanase	37.66	79	2	8225.14
BUX.s01066.56	361	39.2382	5.98584	pyruvate dehydrogenase	12.74	13	2	0.297591
BUX.s01066.99	429	48.9067	5.36377	hla-b associated transcript 1	5.59	7	2	0.0837474
BUX.s01069.1	259	30.0573	6.63916	aldo keto reductase family protein	14.29	28	2	0.894533
BUX.s01078.101	89	10.3672	7.37158	dynein light chain cytoplasmic	37.08	19	2	0.890926
BUX.s01078.20	331	36.4719	4.99561	---NA---	9.67	16	2	0.894533
BUX.s01078.89	706	78.5555	4.80518	karyopherin beta 1	4.53	3	2	0.13844
BUX.s01092.114	706	80.5151	8.22119	glutaminyl-trna synthetase	4.39	15	2	0.46392
BUX.s01092.158	195	21.2989	7.40088	elegans protein partially confirmed by transcript evidence	8.21	17	2	2.05929
BUX.s01100.1	167	18.4165	8.48486	arginine kinase	14.97	9	2	0.225561
BUX.s01109.111	149	16.7023	5.24951	---NA---	18.79	21	2	2.54383
BUX.s01109.225	204	23.2609	7.57666	peptide methionine sulfoxide reductase	11.76	7	2	0.278776
BUX.s01109.260	85	9.33192	9.24658	ubiquitin-fold modifier 1	50.59	19	2	1.28459
BUX.s01109.29	282	30.4463	5.08447	cre-rpa-4 protein	6.38	11	2	1.14213
BUX.s01109.377	483	54.8353	8.1333	catalase	9.94	14	2	0.264294
BUX.s01109.384	621	70.3803	8.33838	malic enzyme nadp(+)- mitochondrial	5.64	5	2	0.151418
BUX.s01109.397	382	42.5238	6.16357	beta-ureidopropionase	12.83	9	2	0.290723
BUX.s01109.451	301	34.6396	5.21143	nuclear distribution gene c homolog	6.64	6	2	0.601496
BUX.s01109.464	402	44.9957	7.66455	pyruvate dehydrogenase	7.21	33	2	0.657114
BUX.s01109.466	752	85.175	9.05615	aromatic amino acid decarboxylase	4.26	20	2	0.570046
BUX.s01109.527	514	56.2556	5.8208	pre-mrna-processing factor 19	5.06	11	2	0.266496
BUX.s01109.74	568	58.4271	6.72705	chitin binding peritrophin-a domain protein	5.46	10	2	0.538376
BUX.s01141.54	390	43.0134	5.78271	---NA---	13.85	12	2	0.53672
BUX.s01142.16	92	10.1743	9.36377	large subunit ribosomal protein 30	30.43	11	2	0.280522
BUX.s01142.31	240	25.4991	9.1001	cre-acdh-10 protein	15	19	2	0.502158
BUX.s01143.185	660	73.2529	6.88818	proprotein convertase 2	3.94	4	2	0.176196
BUX.s01143.211	93	9.63303	9.30518	---NA---	33.33	14	2	0.528588
BUX.s01143.376	243	27.1249	6.29053	---NA---	11.93	9	2	937.041
BUX.s01143.65	598	68.4128	6.3667	elegans protein partially confirmed by transcript evidence	6.69	23	2	2394.66
BUX.s01144.185	387	42.2174	8.01611	aspartyl protease family member (asp-2)	9.3	13	2	1353.5
BUX.s01144.202	145	16.0342	9.78857	---NA---	32.41	12	2	1249.39
BUX.s01144.233	97	10.4	7.02002	cre-thn-5 protein	35.05	23	2	2394.66
BUX.s01144.279	165	17.6963	10.4917	small nuclear ribonucleoprotein sm d3	9.7	6	2	0.425449
BUX.s01144.303	1404	151.408	4.81787	---NA---	1.14	2	2	208.231
BUX.s01144.316	210	24.136	10.6821	small subunit ribosomal protein 8	14.29	13	2	0.217207
BUX.s01144.331	172	19.245	7.23975	---NA---	14.53	3	2	0.272553
BUX.s01145.132	176	20.1928	9.0415	---NA---	11.36	6	2	0.363404
BUX.s01145.66	97	10.9724	7.6792	hypothetical protein LOAG_09412 [Loa loa]	17.53	10	2	0.88098
BUX.s01145.71	439	49.1264	6.44287	methionyl aminopeptidase 2	8.2	7	2	0.257603
BUX.s01147.235	186	21.5912	6.22705	---NA---	18.82	7	2	2.26118
BUX.s01147.36	344	38.8704	7.18115	---NA---	9.3	9	2	4.36085
BUX.s01167.32	106	11.807	8.49951	---NA---	16.04	27	2	9.81191
BUX.s01167.33	109	12.3955	9.43701	---NA---	18.35	16	2	3.10105
BUX.s01187.11	64	6.91335	7.1665	g hog (hedgehog-like family) family member (grd-5)	53.13	27	2	2811.12
BUX.s01187.23	364	40.7808	6.88818	elegans protein confirmed by transcript evidence	10.99	6	2	0.295651
BUX.s01198.13	480	54.8196	6.59521	serine threonine-protein phosphatase 5	6.67	7	2	0.969078
BUX.s01198.99	817	92.8382	6.59521	cre-aagr-2 protein	3.92	32	2	1.01121
BUX.s01211.23	90	9.96107	7.04932	---NA---	42.22	20	2	2082.31
BUX.s01254.184	280	30.5091	5.64307	deoxyribose-phosphate aldolase	10.71	10	2	0.44049
BUX.s01254.226	197	22.2353	11.1948	ribosomal protein l18	14.21	16	2	0.202242
BUX.s01254.227	161	16.7518	5.14795	atp synthase delta mitochondrial	18.01	9	2	0.344278
BUX.s01254.317	371	42.1773	9.12939	---NA---	6.47	4	2	0.13844
BUX.s01254.333	343	39.3395	7.72314	glutathione s-transferase protein confirmed by transcript evidence	7	7	2	728.81
BUX.s01254.57	149	16.5119	4.61475	cre-cri-2 protein	17.45	20	2	2082.31
BUX.s01259.46	278	30.7765	7.07861	hemocyte protease-2	8.63	6	2	0.6709
BUX.s01264.1	305	34.2907	6.69775	elegans protein partially confirmed by transcript evidence	11.8	5	2	520.578
BUX.s01268.31	349	37.7404	8.03076	alcohol dehydrogenase	8.31	27	2	0.278352
BUX.s01268.62	343	38.1408	7.32764	mitochondrial carrier homolog 2	10.79	13	2	0.419934
BUX.s01268.74	344	38.6388	7.38623	---NA---	18.02	39	2	12.598
BUX.s01281.106	245	26.0833	5.38916	eukaryotic translation initiation factor 6	14.29	4	2	0.342027
BUX.s01281.183	1432	165.194	5.56689	---NA---	1.47	3	2	0.256521
BUX.s01281.362	1285	144.108	8.68994	ribosomal rna processing 12 homolog ( cerevisiae)	1.32	4	2	0.612049
BUX.s01281.408	176	20.0914	6.01123	proteasome 26s subunit	15.91	13	2	0.466593
BUX.s01281.421	248	28.1563	7.43018	---NA---	12.1	6	2	624.694
BUX.s01288.36	341	37.24	5.97314	cathepsin b-like cysteine proteinase	7.04	13	2	0.921806
BUX.s01304.1	100	10.2144	4.71631	60s acidic ribosomal protein p1	57	15	2	0.189602
BUX.s01337.113	392	44.2214	5.88428	aminopeptidase n	7.65	6	2	1.02608
BUX.s01337.114	235	26.9899	7.44482	membrane alanyl aminopeptidase	13.62	3	2	312.347
BUX.s01337.127	331	37.6199	5.5542	---NA---	6.65	9	2	8.7217
BUX.s01337.16	145	16.5455	6.34131	cre-lbp-5 protein	13.1	3	2	0.19822
BUX.s01438.22	140	16.5053	6.63916	bis(5 -nucleosyl)-tetraphosphatase	19.29	4	2	0.332255
BUX.s01505.4	249	27.6755	9.05615	cre-lys- protein	18.88	2	2	2.90723
BUX.s01505.5	155	17.4439	9.51025	cre-lys- protein	25.81	25	2	2.79542
BUX.s01513.132	81	8.7717	9.78857	atp synthase subunit epsilon	22.22	14	2	3.39177
BUX.s01513.145	907	101.46	5.2876	coatomer protein subunit beta 1	2.76	2	2	0.0307644
BUX.s01513.201	319	33.6135	9.24658	succinyl- ligase	9.4	6	2	0.136277
BUX.s01513.295	318	36.0081	5.52881	spermidine synthase	8.81	6	2	0.121982
BUX.s01513.309	372	41.952	8.88037	msp-domain protein 1 variant	6.72	7	2	0.339177
BUX.s01513.357	453	51.1382	4.84326	hypothetical protein Bm1_21695 [Brugia malayi]	5.3	9	2	0.594661
BUX.s01513.85	538	59.8768	7.18115	t-complex protein 1 subunit gamma	4.09	7	2	0.111206
BUX.s01518.107	260	28.4052	10.9604	large subunit ribosomal protein 2	7.31	6	2	0.0974491
BUX.s01518.130	133	14.7655	5.47803	---NA---	17.29	5	2	3.63404
BUX.s01518.47	142	15.9877	9.75928	---NA---	17.61	17	2	1769.97
BUX.s01518.52	301	33.086	8.20654	rna recognition domain-containing protein containing protein	15.28	4	2	0.0501247
BUX.s01533.1	138	15.2707	5.19873	---NA---	19.57	3	2	0.119475
BUX.s01542.2	112	12.8244	5.24951	---NA---	29.46	4	2	416.463
BUX.s01579.1	102	11.765	8.42627	---NA---	18.63	7	2	1.56543
BUX.s01580.1	306	34.0748	6.1001	elegans protein partially confirmed by transcript evidence	8.5	2	2	0.242269
BUX.s01640.9	504	58.1149	5.45264	beta-1,3-galactosyltransferase 1	5.16	5	2	520.578
BUX.s01644.10	173	20.0676	6.72705	---NA---	17.92	10	2	1041.16
BUX.s01653.140	226	25.9286	8.19189	vacuolar atp synthase subunit e	10.18	5	2	0.0692198
BUX.s01653.15	1192	136.995	8.04541	thioredoxin family protein	3.78	30	2	1.55745
BUX.s01653.160	757	83.3649	5.07178	no-mechanoreceptor potential a	3.96	2	2	208.231
BUX.s01653.165	152	17.0589	5.98584	ubiquitin-conjugating enzyme e2n	31.58	25	2	1.29787
BUX.s01653.173	220	25.1786	6.15088	dimeric dihydrodiol dehydrogenase	13.18	8	2	0.375127
BUX.s01653.174	127	13.9724	8.82178	trans-1,2-dihydrobenzene-1,2-diol dehydrogenase	20.47	5	2	0.230733
BUX.s01653.206	115	12.1803	8.41162	ys14_caeel ame: full=uncharacterized protein	29.57	10	2	0.90851
BUX.s01653.225	214	24.1765	9.46631	y box binding protein 1	14.49	21	2	0.88481
BUX.s01653.296	337	33.0291	9.93506	cre-col-107 protein	8.31	17	2	1769.97
BUX.s01653.363	131	14.975	9.61279	cre-asg-2 protein	12.21	10	2	0.660735
BUX.s01653.448	292	33.1237	6.80029	---NA---	7.19	4	2	2.32579
BUX.s01653.478	140	16.1084	8.1626	---NA---	19.29	23	2	1.36462
BUX.s01653.76	140	14.9272	10.4771	histone h2a	27.14	11	2	0.444161
BUX.s01653.78	227	24.9382	6.12549	---NA---	16.74	9	2	937.041
BUX.s01653.79	121	13.7204	9.71533	cg12324 protein	11.57	11	2	0.242269
BUX.s01656.3	275	30.032	6.23975	l 37cc	11.27	27	2	0.682568
BUX.s01656.35	235	26.3674	6.44287	---NA---	20.85	57	2	9.74778
BUX.s01659.46	183	20.395	9.77393	---NA---	20.77	15	2	2.90723
BUX.s01661.55	122	13.566	7.63525	---NA---	32.79	11	2	1145.27
BUX.s01662.113	175	20.0171	9.11475	---NA---	11.43	28	2	1.45362
BUX.s01662.14	116	12.8726	4.84326	---NA---	20.69	9	2	0.707165
BUX.s01662.41	127	14.843	6.80029	---NA---	14.96	9	2	0.769562
BUX.c00054.1	114	12.627	5.45264	cre-lys- protein	10.53	5	1	1.21135
BUX.c00291.1	154	17.1135	5.49072	legumain	8.44	3	1	312.347
BUX.c00301.1	123	13.6865	4.51318	cbr-deg-1 protein	12.2	22	1	2290.55
BUX.c02430.1	134	15.1752	5.10986	---NA---	4.48	5	1	3.63404
BUX.c02789.1	67	7.73017	8.63135	---NA---	13.43	1	1	104.116
BUX.c03101.1	149	16.0922	9.56885	lbp bpi cetp n-terminal domain containing protein	14.09	5	1	520.578
BUX.c03162.1	323	36.6765	6.78564	glycogen synthase	7.43	19	1	0.456508
BUX.c03835.1	233	26.7077	5.92236	---NA---	3	3	1	0.155745
BUX.c03848.1	131	14.898	9.45166	amp-binding enzyme family protein	4.58	4	1	416.463
BUX.c06430.1	58	7.10352	4.91943	---NA---	20.69	11	1	1145.27
BUX.c06670.1	90	9.75882	8.44092	---NA---	13.33	7	1	728.81
BUX.c09030.1	63	7.31556	6.25244	---NA---	25.4	3	1	1.74434
BUX.c09595.1	64	7.3641	9.81787	leukotriene a4 hydrolase	15.63	5	1	0.807565
BUX.s00036.139	111	12.7963	5.24951	---NA---	14.41	4	1	416.463
BUX.s00036.147	458	50.778	6.66846	g-rich sequence factor 1	4.15	3	1	0.0703363
BUX.s00036.45	245	26.7635	5.68115	---NA---	6.53	3	1	0.177994
BUX.s00036.48	64	6.85082	10.0962	---NA---	15.63	8	1	2.32579
BUX.s00036.51	175	19.3791	9.36377	aspartyl protease precursor	6.86	5	1	1.81702
BUX.s00036.92	85	9.34122	4.42432	---NA---	16.47	5	1	520.578
BUX.s00055.149	722	81.1874	5.2876	a-macroglobulin complement component family protein	2.08	13	1	0.969078
BUX.s00055.166	585	66.5641	7.02002	bifunctional aminoacyl-trna synthetase	2.39	8	1	0.134439
BUX.s00055.22	228	25.005	6.69775	ribulose-phosphate 3-epimerase	10.96	5	1	0.290723
BUX.s00055.287	1063	118.204	5.33838	pan domain containing protein	1.51	9	1	937.041
BUX.s00055.288	171	19.5848	4.89404	ferritin	10.53	18	1	0.581447
BUX.s00055.295	2712	307.652	6.12549	elegans protein partially confirmed by transcript evidence	0.44	3	1	0.0292674
BUX.s00055.340	419	46.4202	6.68311	---NA---	3.58	3	1	0.6709
BUX.s00055.344	185	21.1723	4.84326	---NA---	8.65	6	1	624.694
BUX.s00055.354	529	61.9503	5.14795	eukaryotic translation initiation factor 3 subunit l	3.4	12	1	0.430701
BUX.s00055.79	1222	137.258	7.03467	coatomer subunit alpha	1.47	2	1	0.0198446
BUX.s00083.123	287	32.4737	7.09326	exodeoxyribonuclease iii family protein	2.44	2	1	208.231
BUX.s00083.134	296	32.6619	9.51025	---NA---	2.7	11	1	2.90723
BUX.s00083.14	584	65.1258	6.23975	cre-ges-1 protein	2.74	8	1	0.145362
BUX.s00083.31	337	37.999	5.84619	cathepsin f	6.53	9	1	0.638173
BUX.s00110.143	75	8.35619	5.08447	---NA---	13.33	4	1	0.352392
BUX.s00116.100	5897	652.632	5.65576	elegans protein partially confirmed by transcript evidence	0.25	5	1	0.0117322
BUX.s00116.123	148	16.9438	5.37646	adp-ribosylation factor-like protein 8b	15.54	8	1	0.505606
BUX.s00116.136	544	61.7176	5.94775	amyloid beta precursor protein-binding protein 1	3.13	2	1	0.166128
BUX.s00116.152	494	57.121	7.50342	cytochrome family subfamily polypeptide 2	2.63	3	1	312.347
BUX.s00116.155	396	43.7256	7.59131	dna-binding protein	4.04	2	1	0.0332255
BUX.s00116.159	85	9.88119	7.34229	small nuclear ribonucleoprotein e	29.41	12	1	1.66128
BUX.s00116.199	250	27.8648	9.5249	ribosomal protein s3	5.6	9	1	0.12953
BUX.s00116.215	499	57.3944	9.90576	---NA---	1.4	1	1	0.323026
BUX.s00116.288	1218	140.73	6.59521	structural maintenance of chromosomes smc1	0.49	4	1	0.155052
BUX.s00116.294	976	109.167	5.13525	coatomer protein subunit beta 2 (beta prime)	1.02	4	1	0.044049
BUX.s00116.306	514	57.6245	8.1626	elegans protein partially confirmed by transcript evidence	1.36	1	1	104.116
BUX.s00116.359	641	69.5173	8.01611	c-1-tetrahydrofolate synthase	2.5	5	1	0.101652
BUX.s00116.366	315	36.4037	5.36377	serine threonine-protein phosphatase 2a catalytic subunit alpha isoform	4.13	5	1	0.161513
BUX.s00116.374	125	14.3132	6.771	ubiquitin-conjugating enzyme	5.6	3	1	312.347
BUX.s00116.407	546	59.5178	5.80811	t-complex protein 1 subunit theta	4.58	5	1	0.115366
BUX.s00116.461	203	22.8808	6.0874	ras-like gtp-binding protein	11.82	6	1	0.118663
BUX.s00116.551	485	55.7521	5.26221	---NA---	1.24	2	1	208.231
BUX.s00116.569	710	79.0859	4.56396	ain family member (clp-1)	3.1	4	1	0.430701
BUX.s00116.625	918	103.032	5.14795	cre-clec-180 protein	1.63	15	1	1561.74
BUX.s00116.716	422	46.1083	7.45947	isovaleryl coenzyme a dehydrogenase	8.06	9	1	0.297331
BUX.s00116.741	999	110.839	5.65576	sodium potassium-transporting atpase subunit alpha	1.4	8	1	0.0596355
BUX.s00116.743	106	11.8848	4.90674	---NA---	9.43	6	1	0.969078
BUX.s00116.797	215	25.067	5.04639	vesicle transport through interaction with t-snares homolog 1a	7.91	32	1	5.16841
BUX.s00116.798	371	40.8427	5.84619	adenosine deaminase	4.85	26	1	1.00784
BUX.s00116.815	639	71.7588	6.34131	3 -phosphoadenosine 5 -phosphosulfate synthase 2	2.66	11	1	1145.27
BUX.s00116.823	292	33.3525	8.27979	aldo keto reductase family protein	4.45	1	1	0.0427534
BUX.s00116.872	187	21.2197	6.56592	cre-rap-1 protein	6.42	3	1	0.185568
BUX.s00116.894	186	21.1215	8.96826	---NA---	8.06	12	1	3.48868
BUX.s00116.904	168	18.6622	6.80029	peptidyl prolyl cis-trans isomerase	5.36	2	1	0.646052
BUX.s00116.964	55	5.93313	8.17725	---NA---	27.27	16	1	1665.85
BUX.s00117.59	324	37.7336	5.45264	---NA---	1.85	2	1	208.231
BUX.s00119.22	201	21.8623	8.6167	mbr family protein	10.45	2	1	0.0653311
BUX.s00119.37	1744	181.992	6.354	---NA---	0.97	7	1	728.81
BUX.s00119.56	422	48.4864	5.59229	---NA---	4.03	3	1	312.347
BUX.s00119.9	369	41.1357	6.27783	sh3-domain grb2-like 1	4.34	14	1	0.387631
BUX.s00128.1	1286	150.598	5.68115	---NA---	0.93	2	1	0.0922931
BUX.s00128.30	430	48.2851	5.03369	signal transducing adaptor molecule 1	3.95	17	1	12.3557
BUX.s00128.31	318	37.8208	7.82568	sulfotransferase member 2	5.03	3	1	0.792882
BUX.s00128.32	197	22.7542	10.1108	ribosomal protein l11	7.11	11	1	0.101522
BUX.s00139.134	233	27.2207	6.41748	glutathione peroxidase	5.15	2	1	0.726808
BUX.s00139.50	237	26.8924	5.14795	esophageal gland cell secretory protein 21	8.02	2	1	0.13844
BUX.s00139.81	428	47.8222	5.30029	atp-binding sub-family b (mdr tap) member 9 isoform 1	3.5	2	1	0.528588
BUX.s00150.1	155	18.1542	8.00146	globin	8.39	2	1	0.323026
BUX.s00240.39	103	11.1496	9.48096	c family member (cyn-17)	6.8	1	1	104.116
BUX.s00252.100	315	37.0579	5.70654	elegans protein confirmed by transcript evidence	6.35	1	1	0.145362
BUX.s00252.111	200	23.9674	11.063	60s ribosomal protein l19	5	3	1	0.0830638
BUX.s00252.129	421	46.1026	6.41748	acyl-coenzyme a short branched chain	5.23	15	1	0.382531
BUX.s00252.130	353	37.8838	4.70361	---NA---	3.68	9	1	1.13761
BUX.s00252.35	79	8.67311	5.31299	---NA---	10.13	8	1	0.861402
BUX.s00252.67	170	19.3483	7.06396	cre-hex-1 protein	4.12	7	1	1.45362
BUX.s00294.13	904	101.207	7.78174	transmembrane 9 superfamily protein member 4	2.88	2	1	0.132147
BUX.s00294.15	439	49.2846	5.57959	galactokinase 2	3.42	3	1	0.132147
BUX.s00294.34	369	40.7923	8.67529	phosphoserine aminotransferase 1	4.88	28	1	1.05718
BUX.s00294.56	1106	122.785	5.22412	lagen with endostatin domain family member (cle-1)	1.36	10	1	0.192532
BUX.s00298.106	396	44.319	6.58057	gtp-binding protein	3.79	6	1	0.102008
BUX.s00298.134	785	86.7158	6.01123	leucine rich repeat family protein	1.78	17	1	1769.97
BUX.s00298.184	133	14.8153	8.67529	---NA---	4.51	1	1	104.116
BUX.s00298.231	136	15.4288	10.7847	60s ribosomal protein l27	5.88	5	1	0.186361
BUX.s00298.233	353	41.506	5.31299	gtp-binding protein alpha gna	5.38	24	1	0.840646
BUX.s00298.27	290	32.3199	5.69385	elegans protein confirmed by transcript evidence	6.9	11	1	1145.27
BUX.s00298.92	805	82.2592	4.77979	---NA---	1.12	1	1	104.116
BUX.s00333.119	652	71.8797	7.56201	loechrig isoform vii	0.92	6	1	0.425449
BUX.s00333.136	358	34.8454	5.40186	elegans protein confirmed by transcript evidence	2.79	7	1	728.81
BUX.s00333.141	293	33.0873	5.70654	cuticlin 1	5.46	11	1	1145.27
BUX.s00333.23	262	29.7607	7.35693	cystatin-c precursor	4.96	12	1	1249.39
BUX.s00336.26	216	25.2072	4.729	beta-hexosaminidase b	15.74	9	1	937.041
BUX.s00336.33	562	63.0945	9.71533	---NA---	1.78	2	1	208.231
BUX.s00336.41	235	26.6908	5.5415	had-superfamily hydrolase	6.38	5	1	0.196435
BUX.s00336.43	595	67.7586	7.21045	cathepsin a	1.51	3	1	0.145362
BUX.s00351.115	2592	288.435	6.06201	fatty acid synthase	0.58	16	1	0.100249
BUX.s00351.119	141	15.4909	7.37158	---NA---	12.77	4	1	0.125042
BUX.s00351.322	575	65.9959	6.69775	---NA---	3.48	2	1	208.231
BUX.s00351.74	102	11.8158	8.90967	---NA---	7.84	3	1	312.347
BUX.s00351.94	1071	120.374	8.11865	adaptor protein complex ap-2	1.4	3	1	0.054172
BUX.s00358.11	139	14.9171	6.07471	---NA---	6.47	8	1	832.926
BUX.s00364.155	307	33.4575	6.30322	pepsinogen a1 precursor	7.82	4	1	416.463
BUX.s00364.165	478	53.8344	6.90283	lbp bpi cetp c-terminal domain containing protein	4.6	4	1	416.463
BUX.s00364.216	338	34.7957	6.62451	cuticular collagen	3.85	9	1	937.041
BUX.s00364.231	143	15.6799	6.30322	---NA---	6.29	9	1	937.041
BUX.s00364.251	720	84.3466	6.65381	hypothetical protein CRE_09393 [Caenorhabditis remanei]	0.83	1	1	104.116
BUX.s00364.49	188	21.1639	7.97217	class member 1	14.89	16	1	1665.85
BUX.s00364.50	124	14.3654	5.31299	cre-aman-2 protein	12.9	2	1	208.231
BUX.s00364.95	543	60.9269	7.7085	acyl- synthetase long-chain family member 6	1.47	2	1	0.415319
BUX.s00371.1	140	15.7794	9.14404	---NA---	10.71	2	1	208.231
BUX.s00373.1	150	16.5831	9.02686	---NA---	18	3	1	0.484539
BUX.s00397.141	203	22.9768	7.95752	pla2g15 protein	7.88	1	1	0.223633
BUX.s00397.66	292	24.4073	10.2866	---NA---	5.14	2	1	0.363404
BUX.s00422.193	4886	531.495	4.729	cre-dig-1 protein	0.31	3	1	0.0121642
BUX.s00422.199	145	16.082	4.91943	---NA---	8.28	2	1	0.223633
BUX.s00422.258	247	27.7437	9.34912	v-type proton atpase subunit d	8.91	6	1	0.317153
BUX.s00422.336	409	47.3361	6.48096	choline ethanolamine kinase	5.87	4	1	0.143567
BUX.s00422.489	278	31.0157	7.6499	---NA---	10.79	3	1	312.347
BUX.s00422.497	613	69.227	8.44092	doublecortin kinase-2	1.63	2	1	208.231
BUX.s00422.525	111	12.6234	6.88818	cre-hsp- protein	9.91	8	1	0.0945442
BUX.s00422.543	173	19.4047	4.98291	ubiquitin-conjugating enzyme e2 g1	10.98	9	1	0.622978
BUX.s00422.555	419	47.5002	6.01123	26s proteasome non-atpase regulatory subunit 11	2.39	4	1	0.115138
BUX.s00422.60	594	68.2688	7.03467	glycosylation related family member (gly-5)	3.7	4	1	0.447267
BUX.s00422.690	382	44.3438	7.29834	---NA---	2.62	6	1	624.694
BUX.s00422.82	158	17.627	5.10986	ufm1-conjugating enzyme 1	8.86	13	1	1.79972
BUX.s00422.91	148	16.7384	4.729	myosin light chain	8.11	10	1	0.476596
BUX.s00460.175	121	13.4561	5.5542	---NA---	7.44	15	1	3.3545
BUX.s00460.182	452	49.9293	5.96045	dnak protein	3.54	6	1	624.694
BUX.s00460.185	73	8.31825	9.11475	---NA---	28.77	39	1	3.1495
BUX.s00460.186	153	16.8975	5.03369	---NA---	7.84	4	1	0.969078
BUX.s00460.238	133	15.0137	7.82568	---NA---	8.27	1	1	104.116
BUX.s00460.291	74	8.14529	5.40186	---NA---	22.97	6	1	0.918074
BUX.s00460.301	332	32.3307	5.65576	cuticle collagen 13	4.22	26	1	2707.01
BUX.s00460.324	1109	124.384	9.29053	elegans protein confirmed by transcript evidence	1.44	7	1	0.127991
BUX.s00460.374	231	25.3496	7.10791	wrt-10 protein	5.19	1	1	104.116
BUX.s00460.429	284	32.165	5.0083	coatomer subunit epsilon	4.93	10	1	0.372722
BUX.s00460.435	151	17.4517	10.77	ribosomal protein s13	7.95	2	1	0.0581447
BUX.s00460.439	179	19.2943	8.23584	mitochondrial ribosomal protein l12	13.41	19	1	0.836931
BUX.s00460.463	648	73.0397	8.54346	solute carrier family 27 (fatty acid transporter) member 1	1.08	5	1	0.660735
BUX.s00460.56	372	41.8226	8.25049	aspartic proteinase	3.76	5	1	0.807565
BUX.s00465.6	549	62.0415	5.64307	af303255_1 guanylate-binding protein	2.73	2	1	0.0528588
BUX.s00465.7	965	110.208	7.15186	smc domain protein	0.83	1	1	104.116
BUX.s00466.50	166	19.0572	4.79248	---NA---	4.82	9	1	937.041
BUX.s00466.57	274	30.622	7.56201	l-aspartate dehydrogenase	4.01	3	1	0.264294
BUX.s00508.11	97	11.3458	8.96826	---NA---	18.56	6	1	1.24596
BUX.s00508.17	106	12.5172	8.83643	---NA---	15.09	1	1	0.223633
BUX.s00508.28	88	9.57253	5.70654	---NA---	15.91	9	1	1.0466
BUX.s00508.29	61	6.6244	8.54346	---NA---	19.67	5	1	520.578
BUX.s00508.31	282	31.5965	8.25049	hypothetical protein CHLNCDRAFT_140910 [Chlorella variabilis]	6.03	13	1	2.36213
BUX.s00508.33	251	28.0835	6.87354	apolipoprotein a-i binding protein	8.37	9	1	0.545106
BUX.s00508.62	317	34.7607	7.31299	---NA---	5.99	3	1	0.969078
BUX.s00508.66	190	21.1595	5.14795	---NA---	7.37	5	1	520.578
BUX.s00520.21	177	20.6856	8.32373	---NA---	12.99	13	1	0.282045
BUX.s00520.35	283	32.3454	5.04639	glutamate-cysteine modifier subunit	8.13	20	1	1.11817
BUX.s00520.45	462	53.3719	6.66846	acid phosphatase	2.38	1	1	104.116
BUX.s00543.62	391	45.4655	8.95361	---NA---	1.53	2	1	208.231
BUX.s00560.3	137	15.0577	5.59229	---NA---	12.41	15	1	1.50374
BUX.s00579.114	218	25.5289	7.62061	---NA---	3.21	6	1	624.694
BUX.s00579.123	247	26.8918	8.73389	---NA---	6.48	11	1	1145.27
BUX.s00579.157	181	21.2678	6.15088	---NA---	3.31	7	1	728.81
BUX.s00579.182	241	26.0734	4.56396	---NA---	6.64	10	1	1041.16
BUX.s00579.237	361	39.655	6.23975	---NA---	3.05	3	1	0.19822
BUX.s00579.24	442	49.0845	6.17627	aldehyde dehydrogenase	2.49	6	1	0.130175
BUX.s00579.250	208	23.5276	9.75928	u1 small nuclear ribonucleoprotein a	8.17	17	1	1.33576
BUX.s00579.272	431	48.4567	7.15186	isocitrate dehydrogenase	2.78	5	1	0.110122
BUX.s00579.331	154	16.7403	5.41455	---NA---	13.64	22	1	15.9898
BUX.s00579.380	519	58.2627	6.65381	peptidase (mitochondrial processing) alpha	3.47	5	1	0.220245
BUX.s00579.462	212	23.7065	9.18799	ribosomal protein s5	7.08	22	1	0.266496
BUX.s00579.501	269	30.1175	6.25244	fk506-binding protein family member (fkb-5)	5.58	9	1	0.297331
BUX.s00579.571	136	14.2043	8.32373	Hypothetical protein CBG02584 [Caenorhabditis briggsae]	9.56	6	1	624.694
BUX.s00579.583	340	38.2183	7.38623	poly -specific endoribonuclease	6.76	3	1	312.347
BUX.s00579.626	121	13.6922	5.03369	acyl binding protein	9.09	5	1	2.42269
BUX.s00579.669	470	54.1472	6.41748	isoform h	4.47	2	1	0.0581447
BUX.s00579.728	392	45.0776	9.05615	probable dolichyl pyrophosphate glc1man9 c2 alpha-1,3-glucosyltransferase	1.53	6	1	624.694
BUX.s00579.75	70	8.0301	9.87646	---NA---	12.86	1	1	104.116
BUX.s00579.90	517	59.0746	5.09717	gtp-binding protein parf	1.55	8	1	832.926
BUX.s00600.101	93	10.4004	8.5874	---NA---	20.43	39	1	7.08638
BUX.s00600.54	320	33.1816	4.79248	---NA---	5.31	9	1	937.041
BUX.s00600.81	355	39.7932	5.93506	pterin-4a-carbinolamine dehydratase	4.51	24	1	5.81447
BUX.s00609.105	143	15.35	9.01221	---NA---	4.9	9	1	0.275422
BUX.s00609.111	145	15.7396	11.7075	large subunit ribosomal protein 28	8.97	6	1	0.238951
BUX.s00609.146	809	93.0432	5.22412	---NA---	0.74	2	1	208.231
BUX.s00609.167	299	34.9319	6.88818	---NA---	4.35	8	1	11.6289
BUX.s00609.92	220	24.5781	6.17627	---NA---	15.45	5	1	0.259574
BUX.s00631.10	141	14.902	10.1841	---NA---	6.38	4	1	416.463
BUX.s00631.50	418	46.1355	6.31592	intestinal mucin	6.22	4	1	0.323026
BUX.s00631.66	99	10.8452	8.06006	epidermal growth factor receptor	13.13	1	1	104.116
BUX.s00647.130	152	17.8604	7.40088	ubiquitin-conjugating enzyme e2 l3	14.47	20	1	5.81447
BUX.s00647.132	260	29.5038	6.27783	gdp-l-fucose synthetase	5.77	9	1	1.00635
BUX.s00647.164	196	21.3899	7.91357	---NA---	5.1	4	1	0.400998
BUX.s00647.181	110	12.6312	7.21045	---NA---	10	4	1	1.66128
BUX.s00647.197	82	9.07762	7.86963	---NA---	17.07	15	1	3.96441
BUX.s00647.204	364	41.0948	6.87354	pepsinogen c	2.2	6	1	624.694
BUX.s00647.217	70	8.00911	8.63135	---NA---	24.29	4	1	416.463
BUX.s00669.25	178	20.1336	7.34229	---NA---	8.99	1	1	104.116
BUX.s00705.19	160	18.4943	8.23584	---NA---	16.88	5	1	520.578
BUX.s00705.21	369	43.5054	6.16357	---NA---	6.78	21	1	2186.43
BUX.s00713.1051	385	38.1882	4.90674	---NA---	3.12	8	1	832.926
BUX.s00713.1074	392	45.0254	6.07471	cathepsin z	3.57	10	1	0.330367
BUX.s00713.1140	267	30.2097	5.77002	nck adaptor protein 1	5.99	4	1	0.726808
BUX.s00713.1164	69	7.65393	5.73193	fumarylacetoacetase	23.19	14	1	1.56543
BUX.s00713.20	327	36.3443	6.53662	26s proteasome regulatory subunit rpn11	8.56	11	1	0.819989
BUX.s00713.242	434	49.0315	6.88818	cre-nhr-32 protein	2.3	3	1	1.24596
BUX.s00713.386	217	24.9809	7.48877	translation initiation factor 4e	7.83	3	1	0.311489
BUX.s00713.492	158	17.8543	6.31592	---NA---	6.96	8	1	832.926
BUX.s00713.543	149	17.2149	6.90283	tip120 protein	8.05	2	1	0.121135
BUX.s00713.564	364	38.3586	4.55127	---NA---	5.77	4	1	1.16289
BUX.s00713.586	447	50.4933	9.0415	paps (adenosine 3 -phosphate 5 -phosphosulfate) transporter family member (pst-1)	1.57	9	1	5.23302
BUX.s00713.587	724	80.6353	9.27588	---NA---	2.07	2	1	0.0126677
BUX.s00713.594	262	27.8717	8.42627	3-oxoacyl-acyl-carrier-protein reductase	5.73	2	1	0.0468909
BUX.s00713.620	304	34.7833	5.70654	serine threonine-protein phosphatase pp1-beta catalytic subunit	5.59	19	1	0.248817
BUX.s00713.629	88	9.85088	8.77783	---NA---	17.05	16	1	1.86063
BUX.s00713.641	201	23.3302	5.36377	---NA---	6.97	13	1	1353.5
BUX.s00713.679	411	46.3653	5.0083	protein phosphatase 2c containing protein	2.68	4	1	0.0945442
BUX.s00713.712	459	50.0086	9.0415	dihydrolipoyllysine-residue succinyltransferase component of 2-oxoglutarate dehydrogenase mitochondrial	4.58	7	1	0.12485
BUX.s00713.750	720	81.7661	5.77002	endothelin-converting enzyme 1	1.94	2	1	0.387631
BUX.s00713.838	295	30.7127	4.85596	ves g 5 allergen	9.49	13	1	6.299
BUX.s00713.841	288	32.9918	5.47803	3-hydroxyanthranilate -dioxygenase	5.9	18	1	0.918074
BUX.s00713.842	297	34.2256	4.62744	otu ubiquitin aldehyde binding like	4.71	6	1	0.425449
BUX.s00713.85	487	56.2337	9.01221	transcription factor dp-1	1.23	3	1	1.24596
BUX.s00713.866	235	26.2803	5.45264	---NA---	5.96	14	1	0.490377
BUX.s00713.986	78	9.38396	5.79541	aldo keto reductase family protein	23.08	5	1	1.61513
BUX.s00713.988	348	38.3765	7.1958	---NA---	2.87	2	1	208.231
BUX.s00713.991	325	33.2271	6.1001	nematode cuticle collagen domain-containing protein	4	14	1	1457.62
BUX.s00750.1	320	36.003	9.08545	---NA---	2.19	10	1	1041.16
BUX.s00770.2	286	32.8672	6.16357	---NA---	11.89	9	1	1.18932
BUX.s00773.26	476	56.2897	6.31592	cyclic-nucleotide gated cation channel	1.26	9	1	937.041
BUX.s00813.129	113	12.3105	4.75439	---NA---	6.19	9	1	937.041
BUX.s00813.38	263	29.0186	6.27783	phospholysine phosphohistidine inorganic pyrophosphate phosphatase	8.75	20	1	5.28588
BUX.s00813.65	388	44.8477	7.1665	tetratricopeptide repeat domain 21b	1.8	2	1	208.231
BUX.s00907.1	165	18.9616	5.35107	---NA---	4.24	1	1	104.116
BUX.s00961.40	209	23.6604	9.30518	glutathione s-transferase 1	7.66	3	1	0.174434
BUX.s00961.6	159	17.3771	9.14404	hypothetical upf0152 protein in chromosome	11.32	1	1	0.13844
BUX.s00962.1	441	49.6537	6.16357	rpt-2 protein	3.4	25	1	0.57229
BUX.s00974.35	143	15.9978	10.5649	40s ribosomal protein s23	7.69	2	1	0.0660735
BUX.s01030.2	430	48.1471	5.8335	legumain	5.81	12	1	1249.39
BUX.s01037.1	901	103.21	7.60596	3 -5 exonuclease family protein	0.78	2	1	208.231
BUX.s01038.155	114	12.7241	8.52881	aspartyl protease family member (asp-2)	19.3	3	1	0.726808
BUX.s01038.166	473	54.1698	5.18604	protein farnesyltransferase geranylgeranyltransferase type-1 subunit alpha	2.96	2	1	0.276879
BUX.s01038.17	123	13.8282	9.21729	---NA---	6.5	5	1	0.484539
BUX.s01038.84	78	8.91559	9.24658	small nuclear ribonucleoprotein g	17.95	15	1	1.2826
BUX.s01063.103	249	26.7941	6.3667	---NA---	3.21	9	1	0.214468
BUX.s01063.131	450	51.2948	9.17334	epoxide hydrolase microsomal	4.89	2	1	0.0653311
BUX.s01063.138	229	26.265	4.48779	cg9383-pa	9.61	16	1	1.7228
BUX.s01063.148	347	36.3006	7.21045	---NA---	2.88	4	1	416.463
BUX.s01063.169	329	37.0286	5.88428	epidermal retinol dehydrogenase 2	4.86	17	1	0.810212
BUX.s01063.184	164	18.4113	7.23975	glutathione peroxidase	6.1	1	1	0.0282256
BUX.s01063.28	183	20.0229	5.85889	peptidyl-prolyl cis-trans isomerase h	4.92	6	1	1.09021
BUX.s01063.30	272	29.9682	7.82568	---NA---	5.15	1	1	0.0197771
BUX.s01063.34	140	15.5306	5.93506	---NA---	7.86	7	1	4.07013
BUX.s01063.66	802	90.5673	5.26221	membrane metallo-endopeptidase-like 1	0.87	4	1	0.400998
BUX.s01063.7	144	15.7389	8.95361	---NA---	9.72	7	1	0.635957
BUX.s01063.92	60	6.89564	6.93213	---NA---	18.33	5	1	1.45362
BUX.s01063.93	430	46.8876	7.72314	nucleolysin tia-1	6.98	11	1	0.409994
BUX.s01063.97	342	38.5774	5.97314	GH24344 [Drosophila grimshawi]	2.34	2	1	208.231
BUX.s01066.150	387	45.1466	5.14795	---NA---	4.39	13	1	1353.5
BUX.s01066.40	207	22.5969	9.27588	methylthioribose-1-phosphate isomerase	14.01	3	1	0.726808
BUX.s01078.129	243	27.1228	4.80518	---NA---	8.64	3	1	0.155745
BUX.s01078.143	221	24.2721	5.04639	hexokinase family protein	3.62	5	1	0.234454
BUX.s01078.2	134	15.0225	7.81104	cre-cco-1 protein	9.7	2	1	0.171014
BUX.s01078.48	605	67.4808	5.13525	hypothetical protein CBG_12669 [Caenorhabditis briggsae AF16]	1.82	6	1	624.694
BUX.s01078.76	298	33.723	5.2876	microtubule binding	4.03	9	1	0.331204
BUX.s01092.124	510	57.1252	5.18604	carboxypeptidase e	1.76	5	1	0.250624
BUX.s01092.144	144	15.6381	7.66455	glucocerebrosidase precursor	11.81	15	1	3.96441
BUX.s01092.281	74	8.31834	8.68994	---NA---	12.16	5	1	0.468909
BUX.s01092.32	429	48.1742	6.43018	peptidase d	1.86	2	1	0.0684055
BUX.s01092.83	159	18.083	6.03662	phytanoyl- dioxygenase family protein	3.77	2	1	0.323026
BUX.s01102.37	90	10.1912	8.86572	---NA---	20	2	1	0.447267
BUX.s01102.47	317	34.5228	7.57666	cre-sdha-1 protein	4.42	8	1	0.298178
BUX.s01109.103	314	35.7071	7.1958	---NA---	1.91	3	1	312.347
BUX.s01109.128	354	34.8035	5.07178	elegans protein confirmed by transcript evidence	5.37	10	1	1041.16
BUX.s01109.182	869	101.082	5.26221	---NA---	1.15	1	1	104.116
BUX.s01109.207	384	43.1214	6.30322	---NA---	3.65	15	1	0.269188
BUX.s01109.287	551	59.6285	6.26514	t-complex 1	1.81	2	1	0.0480534
BUX.s01109.319	856	97.1211	8.17725	---NA---	1.87	20	1	1.07675
BUX.s01109.358	247	28.3021	5.69385	beta-lactamase hcpa	2.43	7	1	728.81
BUX.s01109.431	187	21.9378	5.92236	cre-cex-1 protein	6.42	3	1	0.249191
BUX.s01109.447	526	59.6358	6.34131	glutathione synthetase	3.8	9	1	0.396441
BUX.s01109.450	452	50.6866	6.93213	dolichyl-diphosphooligosaccharide-protein glycosyltransferase	3.32	7	1	0.127191
BUX.s01109.506	655	73.0115	7.82568	animal haem peroxidase family protein	3.05	7	1	0.442405
BUX.s01109.537	177	18.5034	8.07471	---NA---	6.78	8	1	4.65157
BUX.s01109.59	732	80.4844	9.84717	---NA---	1.09	4	1	2.90723
BUX.s01109.595	748	85.9882	5.64307	procollagen- -oxoglutarate 5-dioxygenase	1.07	4	1	416.463
BUX.s01109.61	284	31.4452	6.88818	dual specificity phosphatase 19	3.52	5	1	520.578
BUX.s01109.610	368	40.8442	8.83643	---NA---	2.45	4	1	416.463
BUX.s01109.625	316	31.0282	6.52197	cre-sqt-2 protein	2.85	11	1	1145.27
BUX.s01109.75	4697	502.119	4.39893	---NA---	0.43	1	1	0.0528588
BUX.s01109.85	389	41.0334	7.45947	acetyl- mitochondrial precursor	6.17	27	1	0.451122
BUX.s01141.1	495	57.7631	9.29053	---NA---	4.24	8	1	2.90723
BUX.s01141.26	731	83.0956	7.63525	---NA---	1.09	3	1	312.347
BUX.s01141.27	152	17.1289	8.57275	calponin transgelin	9.21	7	1	0.399032
BUX.s01141.87	1233	136.579	5.10986	elegans protein partially confirmed by transcript evidence	2.11	9	1	1.00635
BUX.s01141.92	145	16.6701	10.6528	40s ribosomal protein s15	11.72	2	1	0.0612049
BUX.s01141.96	359	40.7771	8.82178	hydroxysteroid (17-beta) dehydrogenase isoform cra_a	2.79	1	1	0.0195116
BUX.s01141.98	216	23.2137	8.22119	member ras oncogene family	6.48	13	1	0.449929
BUX.s01142.15	519	58.168	8.44092	kh domain containing protein	2.7	6	1	0.205216
BUX.s01142.38	458	50.5421	6.34131	---NA---	3.49	7	1	0.299274
BUX.s01143.120	64	7.00028	6.7124	---NA---	23.44	12	1	2.18042
BUX.s01143.158	355	40.8896	5.5415	odr-3	5.35	8	1	4.65157
BUX.s01143.178	117	13.4157	6.50732	---NA---	12.82	8	1	5.81447
BUX.s01143.18	598	68.5814	5.22412	splicing factor 3b subunit 2	1.84	1	1	0.0559083
BUX.s01143.20	239	26.0093	8.14795	egl-46	2.93	3	1	312.347
BUX.s01143.212	792	92.5646	7.21045	oxt	1.89	6	1	624.694
BUX.s01143.224	172	19.6813	8.68994	dual specificity phosphatase	2.91	2	1	208.231
BUX.s01143.232	623	72.0873	7.79639	neutral endopeptidase	1.12	5	1	520.578
BUX.s01143.310	266	28.8024	8.35303	---NA---	6.77	9	1	4.36085
BUX.s01143.312	314	35.0278	7.72314	---NA---	2.55	3	1	312.347
BUX.s01143.318	1090	123.18	6.88818	motor axon guidance family member (max-1)	0.64	4	1	416.463
BUX.s01143.349	104	11.4556	8.20654	---NA---	10.58	18	1	1874.08
BUX.s01143.356	568	64.3816	6.30322	cre-sul-2 protein	3.87	13	1	1353.5
BUX.s01143.364	224	24.6518	6.63916	---NA---	6.7	12	1	0.581447
BUX.s01143.80	407	45.9086	8.29443	alpha mannosidase	5.9	1	1	104.116
BUX.s01143.97	616	64.6446	9.40771	---NA---	4.55	32	1	3331.7
BUX.s01144.141	357	37.5237	7.41553	heterogeneous ribonuclear particle protein	5.6	4	1	0.176196
BUX.s01144.307	104	12.0499	11.561	60s ribosomal protein l36	9.62	4	1	0.252803
BUX.s01144.317	787	88.3029	5.50342	dna replication licensing factor mcm3	3.05	12	1	3.87631
BUX.s01144.49	1270	143.633	6.78564	---NA---	0.47	4	1	416.463
BUX.s01144.74	54	5.87439	5.56689	---NA---	20.37	2	1	208.231
BUX.s01144.95	870	97.9644	9.43701	piwi domain-containing protein	2.07	16	1	0.166723
BUX.s01145.13	249	28.5006	5.57959	---NA---	4.02	2	1	2.90723
BUX.s01145.43	747	84.4935	7.00537	phospholipase delta 3	1.74	2	1	0.0755125
BUX.s01147.149	475	55.4327	8.51416	---NA---	1.89	1	1	104.116
BUX.s01147.183	104	11.533	8.32373	---NA---	22.12	2	1	1.45362
BUX.s01147.243	190	21.0909	5.021	---NA---	5.26	1	1	104.116
BUX.s01147.3	621	71.1448	6.81494	---NA---	2.25	11	1	1145.27
BUX.s01147.32	210	22.7089	8.11865	---NA---	8.1	11	1	1145.27
BUX.s01147.98	77	8.82541	4.71631	---NA---	9.09	4	1	416.463
BUX.s01149.22	185	21.7587	7.57666	elegans protein partially confirmed by transcript evidence	5.41	4	1	3.87631
BUX.s01149.3	96	10.7013	5.021	cytochrome b5	14.58	3	1	1.09021
BUX.s01149.99	252	27.8691	5.09717	cre-lmp-1 protein	3.97	8	1	0.66451
BUX.s01150.17	91	10.5844	9.46631	elegans protein confirmed by transcript evidence	14.29	7	1	0.925029
BUX.s01150.37	346	38.2251	4.79248	arsenical pump-driving atpase	7.23	5	1	0.242269
BUX.s01150.38	1810	204.845	8.89502	pao retrotransposon peptidase family protein	0.39	3	1	312.347
BUX.s01167.25	130	14.9759	4.98291	---NA---	13.85	17	1	1769.97
BUX.s01175.28	335	38.7105	5.16064	serine threonine-protein phosphatase 2a activator	4.18	10	1	1.07675
BUX.s01180.2	160	17.3244	7.41553	elegans protein confirmed by transcript evidence	7.5	10	1	2.90723
BUX.s01187.18	220	25.1502	6.1001	---NA---	5.91	10	1	1041.16
BUX.s01187.57	759	86.082	8.20654	budding uninhibited by benzimidazoles 1 homolog ( cerevisiae)	0.79	4	1	416.463
BUX.s01198.15	122	14.0504	10.77	ribosomal protein s26	7.38	7	1	0.221203
BUX.s01198.203	150	16.1488	6.65381	---NA---	8	14	1	2.54383
BUX.s01198.220	114	13.1329	5.21143	---NA---	15.79	20	1	1.76196
BUX.s01198.226	1017	117.778	8.00146	---NA---	0.88	3	1	312.347
BUX.s01198.82	873	99.1203	7.07861	elegans protein partially confirmed by transcript evidence	2.41	2	1	208.231
BUX.s01205.1	499	54.6541	9.49561	elegans protein confirmed by transcript evidence	6.61	1	1	104.116
BUX.s01211.20	90	9.88524	9.72998	---NA---	10	1	1	104.116
BUX.s01244.1	149	17.2718	8.68994	histidine acid phosphatase family protein	4.7	10	1	1.00249
BUX.s01254.11	371	42.1807	6.91748	aminopeptidase a	2.96	2	1	0.0953191
BUX.s01254.123	170	19.1123	7.92822	---NA---	5.88	2	1	208.231
BUX.s01254.13	431	49.9345	6.23975	---NA---	4.41	2	1	0.193816
BUX.s01254.165	81	8.71231	4.62744	---NA---	14.81	4	1	0.775262
BUX.s01254.203	153	17.6491	6.87354	galectin protein 10	5.23	2	1	0.0450734
BUX.s01254.96	75	8.17077	5.77002	---NA---	16	13	1	1353.5
BUX.s01259.105	302	34.3923	5.49072	odr-3	2.65	4	1	416.463
BUX.s01259.27	437	48.7183	9.17334	---NA---	2.97	5	1	0.323026
BUX.s01259.81	409	45.1562	7.38623	isocitrate dehydrogenase	8.8	4	1	0.342027
BUX.s01268.10	454	52.1882	5.43994	glutamate-cysteine ligase	3.52	12	1	1.66128
BUX.s01268.77	798	91.0457	6.44287	elegans protein partially confirmed by transcript evidence	1.75	1	1	104.116
BUX.s01268.88	525	57.5657	7.04932	amidase	1.52	6	1	1.45362
BUX.s01281.258	400	43.7497	5.37646	---NA---	6	4	1	0.430701
BUX.s01281.409	193	22.1499	9.08545	proteasome 26s subunit	7.25	11	1	0.581447
BUX.s01281.457	139	15.923	5.35107	cgi-114 protein	10.79	6	1	1.24596
BUX.s01281.520	246	27.9126	7.85498	succinate dehydrogenase	7.32	6	1	0.171014
BUX.s01281.73	76	8.48026	4.88135	---NA---	28.95	43	1	7.81319
BUX.s01288.6	604	68.6513	8.90967	---NA---	0.99	1	1	104.116
BUX.s01337.15	256	28.6	5.10986	ferric-chelate reductase 1-like protein	3.13	2	1	208.231
BUX.s01337.81	288	31.7208	4.32275	---NA---	5.56	6	1	624.694
BUX.s01350.1	179	19.4754	4.66553	---NA---	9.5	11	1	1.99872
BUX.s01376.29	1807	213.433	5.98584	viral a-type inclusion protein	0.33	3	1	312.347
BUX.s01398.1	196	21.6156	4.09424	elegans protein partially confirmed by transcript evidence	14.8	23	1	2394.66
BUX.s01399.1	88	9.9032	11.3267	---NA---	12.5	4	1	416.463
BUX.s01430.1	211	23.7632	5.35107	methylthioribose-1-phosphate isomerase	4.27	2	1	0.145362
BUX.s01438.28	177	20.5306	8.36768	tpr repeat-containing protein	3.95	1	1	104.116
BUX.s01438.35	424	49.8235	5.70654	tetratricopeptide repeat protein 4	5.42	9	1	4.36085
BUX.s01513.139	115	12.8259	10.5942	small nuclear ribonucleoprotein sm d1	17.39	6	1	0.792882
BUX.s01513.16	373	42.6119	5.05908	---NA---	5.63	3	1	312.347
BUX.s01513.236	460	52.4368	5.73193	tetratricopeptide repeat protein 38	3.48	3	1	0.132147
BUX.s01513.244	181	19.3803	9.29053	enoyl coenzyme a hydratase peroxisomal	7.18	3	1	0.311489
BUX.s01513.310	759	84.1773	6.87354	chloride channel protein 3	0.66	8	1	832.926
BUX.s01518.119	456	51.979	6.49365	---NA---	3.51	5	1	0.632007
BUX.s01518.23	344	37.5734	5.74463	peptidase s1 and chymotrypsin hap	3.78	3	1	0.87217
BUX.s01609.2	173	20.2787	8.86572	---NA---	4.05	16	1	5.81447
BUX.s01639.11	1973	226.96	6.12549	membrane metallo-endopeptidase	0.41	2	1	208.231
BUX.s01640.15	508	55.1631	7.43018	3-oxoacid transferase 1	3.35	6	1	0.245682
BUX.s01644.8	123	14.4818	10.5796	ribosomal protein l31	11.38	15	1	0.822802
BUX.s01653.125	332	37.1842	5.30029	laminin subunit beta-1	5.42	4	1	0.211435
BUX.s01653.126	1466	161.519	5.31299	laminin subunit beta-1	2.52	9	1	0.122841
BUX.s01653.200	469	52.9825	8.39697	metabotropic glutamate receptor family member (mgl-3)	1.28	3	1	0.436085
BUX.s01653.224	1289	141.293	7.10791	membrane calcium atpase family member (mca-1)	0.7	1	1	0.0447267
BUX.s01653.246	239	27.6774	8.83643	---NA---	5.86	13	1	0.190879
BUX.s01653.259	434	47.1811	5.5542	deoxyuridine 5 -triphosphate nucleotidohydrolase	4.38	17	1	4.9423
BUX.s01653.265	241	26.573	6.69775	galectin family member (lec-3)	2.9	3	1	0.0597377
BUX.s01653.306	344	34.3581	8.14795	cre-col-141 protein	2.62	2	1	208.231
BUX.s01653.308	316	31.0564	8.66064	elegans protein confirmed by transcript evidence	2.85	8	1	832.926
BUX.s01653.331	315	35.4181	7.75244	ubiquitin fusion degradation protein ufd1 containing protein	4.13	3	1	0.174434
BUX.s01653.360	862	98.6936	5.8335	aminopeptidase puromycin sensitive	1.74	3	1	0.792882
BUX.s01653.39	169	19.6052	8.73389	elegans protein confirmed by transcript evidence	14.2	3	1	0.223633
BUX.s01653.479	108	12.2169	5.03369	---NA---	18.52	6	1	1.74434
BUX.s01653.485	167	18.7693	5.8335	---NA---	11.38	18	1	2.18042
BUX.s01653.490	91	10.3994	9.17334	elegans protein confirmed by transcript evidence	15.38	14	1	1.13059
BUX.s01653.543	131	14.73	4.4751	---NA---	5.34	5	1	1.0383
BUX.s01656.2	365	41.0323	6.39209	---NA---	4.66	20	1	6.46052
BUX.s01656.20	390	42.3003	5.89697	---NA---	6.15	6	1	0.355988
BUX.s01656.34	230	25.3639	5.18604	---NA---	3.91	6	1	2.49191
BUX.s01656.83	209	23.7413	5.12256	cre-pfd-3 protein	9.09	16	1	1.25718
BUX.s01659.25	643	71.0456	6.93213	blistered cuticle family member (bli-4)	2.64	5	1	7.26808
BUX.s01659.9	581	64.8464	8.83643	la domain containing protein	1.2	1	1	104.116
BUX.s01660.18	211	24.3106	11.5903	ribosomal protein l13	2.84	3	1	0.16456
BUX.s01660.23	523	60.2131	9.21729	cre-pry-1 protein	1.15	3	1	312.347
BUX.s01660.56	486	55.0679	8.25049	alpha-l- tissue	3.29	62	1	3.16225
BUX.s01662.124	132	14.4318	10.1694	40s ribosomal protein s30	8.33	7	1	0.635957
BUX.s01662.136	297	29.5875	5.85889	cutical collagen 6	4.38	5	1	520.578
BUX.s01662.18	141	16.2781	7.13721	ubiquitin-conjugating enzyme e2 variant 2	7.09	13	1	2.09967
BUX.s01662.26	150	16.7146	7.13721	cyanate hydratase	6.67	1	1	0.145362
BUX.s01662.40	103	11.5178	4.84326	---NA---	19.42	4	1	0.612049
BUX.s01662.77	177	19.1394	9.93506	---NA---	10.73	33	1	3435.82
BUX.s01662.80	442	49.4459	9.37842	cysteine synthase	2.49	2	1	0.306025
