# Supplementary material for: Secretome Analysis of the Pine Wood Nematode Bursaphelenchus xylophilus Reveals the Tangled Roots of Parasitism and Its Potential for Molecular Mimicry
Source: PLoS One. 2013 Jun 21;8(6):e67377. doi: 10.1371/journal.pone.0067377 (PMC3689755; doi:10.1371/journal.pone.0067377)
Supplement: Table S2 — Proteins identified in the whole body lysate of Bursaphelenchus xylophilus. (XLS) [file pone.0067377.s006.xls]

## Sheet: Sheet1
GeneDB accession	# AAs	MW [kDa]	calc. pI	Putative funcutional annotation	Coverage	# PSMs	# Peptides
BUX.s01143.113	1963	224.5	5.66	myosin tail family protein	70.4	5343	162
BUX.s01139.7	4103	457.5	4.88	---NA---	51.45	2214	135
BUX.s00116.100	5897	652.6	5.66	elegans protein partially confirmed by transcript evidence	30.83	1239	117
BUX.s01281.438	1977	226.7	5.72	elegans protein confirmed by transcript evidence	57.87	1914	116
BUX.s00579.461	2424	282.7	5.4	spectrin alpha chain	54	952	102
BUX.s01656.92	3399	388.8	6.4	elegans protein partially confirmed by transcript evidence	36.28	692	92
BUX.s00055.5	4596	523.8	6.13	dynein heavy chain	25.89	498	89
BUX.s00139.135	3733	423.2	6.06	elegans protein partially confirmed by transcript evidence	31.85	670	88
BUX.s01662.95	1723	197.4	6.86	vitellogenin structural genes (yolk protein genes) family member (vit-6)	57.63	1763	84
BUX.s00609.38	1710	197.5	5.76	elegans protein confirmed by transcript evidence	48.83	668	79
BUX.s00422.193	4886	531.5	4.73	cre-dig-1 protein	26.44	717	76
BUX.s01281.437	1965	227.4	5.97	elegans protein confirmed by transcript evidence	43.31	790	76
BUX.s00351.115	2592	288.4	6.06	fatty acid synthase	40.32	464	74
BUX.s00713.520	2259	262.9	5.45	beta chain spectrin	44.22	693	74
BUX.s01268.52	1691	195.9	7.23	vitellogenin structural genes (yolk protein genes) protein isoform a	52.87	1149	73
BUX.s00294.141	3902	425.7	5.17	uncoordinated family member (unc-89)	26.73	495	72
BUX.s01147.188	1660	189.1	7.77	vitellogenin structural genes (yolk protein genes) family member (vit-6)	49.82	820	70
BUX.s00422.563	1677	191.3	6.15	clathrin heavy chain	53.55	631	68
BUX.s00119.21	3871	439	5.05	viral a-type inclusion protein	21.98	532	66
BUX.s00116.883	3074	360.3	5.24	---NA---	25.67	334	58
BUX.s01653.404	1341	150.2	7.31	elegans protein partially confirmed by transcript evidence	51.6	835	58
BUX.s01142.37	2211	241.4	6.86	---NA---	40.12	503	55
BUX.s00351.228	3424	382.7	6.54	myotactin form a	25.99	430	54
BUX.s01078.116	882	101.4	5.48	paramyosin	60.09	1689	54
BUX.s00055.27	3230	360.9	6.32	cre-lam-3 protein	22.57	427	52
BUX.s00422.397	3637	403.1	5.58	laminin a	21.47	320	51
BUX.s01661.65	969	108.9	6.65	isocitrate lyase	68.83	1030	51
BUX.s00259.2	1740	195.9	5.53	elegans protein partially confirmed by transcript evidence	41.03	568	50
BUX.s00351.174	1147	135.9	5.16	myosin heavy nonmuscle or smooth muscle	46.73	400	48
BUX.s00397.100	836	92.8	6.74	elongation factor 2	69.62	1089	48
BUX.s00351.134	1623	179.9	7.8	glutamate synthase	40.97	378	46
BUX.s00713.716	827	95	6.29	glycogen phosphorylase	59.25	725	44
BUX.s01513.188	5568	625.3	5.47	---NA---	12.91	213	44
BUX.s01661.3	1947	224.9	6.02	myosin tail family protein	28.09	301	44
BUX.s00713.561	1558	171.7	5.11	ilin (drosophila ecm protein) homolog family member (ppn-1)	40.18	755	43
BUX.s01226.53	3918	456.4	6.02	beta chain spectrin	16	190	43
BUX.s00351.66	1728	198.1	6.67	dead deah box helicase family protein	29.4	283	42
BUX.s01143.352	997	113.3	8.66	---NA---	47.34	585	42
BUX.s00422.256	2481	278.2	5.95	gcn1 general control of amino-acid synthesis 1-like 1	20.4	193	41
BUX.s01143.78	1180	130.7	6.95	carboxylase:pyruvate acetyl-coa propionyl-coa	48.56	459	41
BUX.s01653.3	1103	122	6.37	vinculin	50.23	605	41
BUX.s00055.295	2712	307.7	6.13	elegans protein partially confirmed by transcript evidence	22.05	298	40
BUX.s01109.462	814	90.2	5.6	cre-cdc- protein	65.11	465	40
BUX.s00422.97	1419	163.6	5.72	viral a-type inclusion protein	39.25	334	39
BUX.s00579.617	1638	181.7	4.87	laminin gamma 1 chain	36.87	328	39
BUX.s00116.741	999	110.8	5.66	---NA---	44.04	390	37
BUX.s00649.13	580	67.6	6.65	intermediate filament protein	63.79	547	37
BUX.s01145.5	655	73.5	6.74	phosphoenolpyruvate carboxykinase	73.89	625	37
BUX.s01653.382	1444	164.7	6.68	amop domain-containing protein	39.61	312	37
BUX.s00055.79	1222	137.3	7.03	coatomer subunit alpha	45.66	293	36
BUX.s00055.121	1958	220.3	8.69	ferm domain ( -ezrin-radixin-moesin) family member (frm-1)	24.57	305	35
BUX.s01281.126	1496	169.1	5.91	glycogen debranching enzyme isoform 1	33.29	244	35
BUX.s00294.142	1500	164.5	5.05	uncoordinated family member (unc-89)	37.2	306	34
BUX.s00460.289	2136	243.8	6.2	u5 small nuclear ribonucleoprotein 200 kda helicase	21.11	186	34
BUX.s00789.18	1395	154.5	5.57	elegans protein partially confirmed by transcript evidence	36.2	309	34
BUX.s01145.65	2653	289.2	4.65	---NA---	23.03	220	34
BUX.s01653.149	642	70	5.41	heat shock protein 70	70.72	842	34
BUX.s00397.136	985	116.3	8.22	cre-egl-45 protein	41.02	271	33
BUX.s01038.223	587	67.5	5.9	elegans protein confirmed by transcript evidence	54.68	304	33
BUX.s01109.197	883	98.8	7.9	ebna2 binding protein p100	49.72	430	33
BUX.s00116.389	931	103.6	6.3	proteasome ( macropain) 26s non- 2	46.4	329	32
BUX.s00713.790	1067	119.5	5.21	ubiquitin-activating enzyme e1	43.86	332	32
BUX.s01109.243	540	62.6	5.6	cytoplasmic intermediate filament protein	61.11	587	32
BUX.s01109.255	962	107	6.89	high density lipoprotein binding protein	44.07	246	32
BUX.s01141.51	535	58.1	8.85	atp h+ mitochondrial f1 alpha subunit cardiac muscle	60.19	781	32
BUX.s00351.270	774	84.1	7.56	aconitate mitochondrial	55.94	529	31
BUX.s00713.99	1101	120.6	7.2	atp-citrate synthase	39.69	226	31
BUX.s01066.5	846	97	5.95	a chain structures of glycogen phosphorylase-inhibitor complexes and the implications for structure-based drug design	47.87	334	31
BUX.s01211.11	1123	128.2	5.64	ubiquitin carboxyl-terminal hydrolase 7	41.14	239	31
BUX.s00713.141|actin	376	41.8	5.48	---NA---	89.89	4970	30
BUX.s00813.122	1306	149.2	6.54	acetyl-coenzyme a carboxylase beta	32.7	171	30
BUX.s01109.403	603	66.3	8.88	acyl-coa dehydrogenase	64.01	277	30
BUX.s01144.95	870	98	9.44	piwi domain-containing protein	37.36	279	30
BUX.s00116.294	976	109.2	5.14	coatomer protein subunit beta 2 (beta prime)	45.08	264	29
BUX.s01078.90	722	80.3	6.81	cre-nsf-1 protein	54.85	200	29
BUX.s01281.470	434	47	6.07	enolase	76.5	625	29
BUX.s01337.80	623	72.7	5.48	intermediate filament tail domain-containing protein	52.65	325	29
BUX.s01513.170	515	55.8	6.33	aldehyde dehydrogenase 2 family	70.1	509	29
BUX.s01518.82	852	87.1	5.53	vasa	43.43	210	29
BUX.s01653.126	1466	161.5	5.31	laminin subunit beta-1	28.92	213	29
BUX.s00252.22	1103	123.5	4.75	importin beta-3	38.35	212	28
BUX.s00364.193	678	76.9	8.37	elegans protein partially confirmed by transcript evidence	47.79	196	28
BUX.s00422.531	533	57.1	5.78	atp synthase beta subunit	80.49	1398	28
BUX.s00609.170	933	109.8	5.85	nonmuscle myosin-ii heavy chain	36.44	267	28
BUX.s00713.587	724	80.6	9.28	---NA---	51.52	459	28
BUX.s01653.98	770	88.4	5.12	heat shock protein beta member 1	44.03	221	28
BUX.s01656.63	1383	150.6	6.29	tln1 protein	28.05	219	28
BUX.s00240.48	714	81.4	7.84	cre-unc-112 protein	52.38	315	27
BUX.s00351.173	817	92.8	8.27	isoform c	45.04	290	27
BUX.s00579.624	1595	176	5.92	---NA---	24.01	210	27
BUX.s00579.656	734	79.4	4.98	ain family member (clp-1)	57.22	341	27
BUX.s00713.1159	722	81.7	6.32	prolyl endopeptidase	46.12	177	27
BUX.s01513.263	711	82.7	6.28	starch branching enzyme ii	48.8	276	27
BUX.s00128.33	473	54.8	6.24	vacuolar atp synthase subunit h	61.52	262	26
BUX.s00351.325	491	55.1	4.83	protein disulfide isomerase	63.54	512	26
BUX.s00351.52	1981	223.1	7.36	rolling pebbles	14.84	197	26
BUX.s00713.518	730	79	6	cystathionine beta-synthase	55.89	278	26
BUX.s00713.535	2344	274.6	8.73	pre-mrna-processing-splicing factor 8	15.74	138	26
BUX.s00713.542	1145	127.9	5.38	cullin-associated nedd8-dissociated protein 1	30.13	176	26
BUX.s01281.537	1065	121.6	6.51	leucyl-trna synthetase	34.46	237	26
BUX.s00116.275	3775	427.2	5.12	wwe domain containing protein	9.62	83	25
BUX.s00116.887	385	44.1	7.49	v-atpase subunit c family protein	66.75	230	25
BUX.s00460.92	265	30.1	5.86	troponin family protein	63.02	448	25
BUX.s00465.19	940	104.9	7.01	lysine ketoglutarate reductase	39.57	187	25
BUX.s00579.234	814	89.8	6.98	6-phosphofructokinase	45.58	178	25
BUX.s00579.254	854	95.4	7.75	dynamin	35.13	150	25
BUX.s00713.996	427	46.6	5.52	uncoordinated family member (unc-87)	66.28	485	25
BUX.s00789.28	564	59.8	5.43	heat shock protein 60	52.3	558	25
BUX.s00803.13	913	99.9	6.52	elegans fln-1 isoform partially confirmed by transcript evidence	44.8	141	25
BUX.s01078.105	552	65.5	7.28	moesin ezrin radixin	45.29	228	25
BUX.s01092.122	537	59.4	8.46	glutamate dehydrogenase	51.58	269	25
BUX.s01144.322	402	45.5	5.5	eukaryotic initiation factor 4a	56.97	323	25
BUX.s01144.79	1055	117.2	9	argonaute 2	31.85	207	25
BUX.s01158.5	1083	119.4	5.47	calcium-transporting atpase sarcoplasmic endoplasmic reticulum type	31.39	351	25
BUX.s01656.64	680	75.9	6.11	rhea cg6831- partial	51.47	260	25
BUX.s00036.167	4175	465.6	4.48	erythrocyte membrane-associated giant protein antigen 332-like protein	10.61	125	24
BUX.s00294.126	348	38.6	11.41	60s ribosomal protein l4	54.31	435	24
BUX.s00294.39	442	49.2	7.52	uncoordinated family member (unc-87)	56.56	592	24
BUX.s00298.203	444	50.4	6.76	protein disulfide-isomerase a3	53.6	386	24
BUX.s00351.94	1071	120.4	8.12	adaptor protein complex ap-2	28.76	161	24
BUX.s00422.227	542	59.8	5.55	chaperonin containing subunit 5	54.61	263	24
BUX.s00422.630	299	32.7	9.74	adenine nucleotide translocator family member (ant- )	63.55	587	24
BUX.s00422.74	790	88.5	8.1	amp-binding enzyme family protein	42.78	250	24
BUX.s00460.324	1109	124.4	9.29	elegans protein confirmed by transcript evidence	36.52	159	24
BUX.s01038.81	960	109	6.54	cre-aagr-2 protein	33.96	280	24
BUX.s01143.147	947	109.4	6.14	glycosyl hydrolase family 31 protein	39.7	155	24
BUX.s01281.108	367	40.8	7.83	---NA---	77.66	496	24
BUX.s01513.145	907	101.5	5.29	coatomer protein subunit beta 1	38.04	189	24
BUX.s01513.234	515	55.9	6.18	aldehyde dehydrogenase 2 family	67.57	510	24
BUX.s01656.74	436	48.9	6.04	26s protease regulatory subunit 7	61.93	171	24
BUX.s00055.246	965	107.9	5.81	alanyl-trna synthetase	34.61	229	23
BUX.s00139.59	603	67.7	6.95	amp-dependent synthetase and ligase	57.71	247	23
BUX.s00294.105	535	58.3	6.87	pyruvate kinase	49.16	327	23
BUX.s00351.276	515	57.3	6.38	phosphoglycerate -bisphosphoglycerate-independent	55.73	209	23
BUX.s00351.396	835	91.7	5.07	cre-apb-1 protein	36.17	171	23
BUX.s00422.217	1054	116.8	5.45	---NA---	28.37	186	23
BUX.s00465.16	469	51.1	8.24	transketolase	62.9	471	23
BUX.s00713.1026	557	63.2	5.9	receptor mediated endocytosis family member (rme-1)	49.55	179	23
BUX.s01109.344	278	31.9	6.76	galectin	82.01	2231	23
BUX.s01109.64	528	57.3	6.25	elegans protein confirmed by transcript evidence	59.66	213	23
BUX.s01143.30	663	71.8	6.15	cre-hsp-6 protein	44.04	327	23
BUX.s01143.38	1100	126.1	5.52	exportin 1 (crm1 yeast)	30.18	127	23
BUX.s01144.301	599	66.8	5.12	protein phosphatase pp2a regulatory subunit	43.91	213	23
BUX.s01376.17	740	83.1	8.69	glycerol-3-phosphate dehydrogenase	38.24	200	23
BUX.s01653.309	1065	122	6.55	isoleucyl-trna synthetase	28.83	135	23
BUX.s01659.27	885	102.5	6.73	eukaryotic translation initiation factor 3 subunit 8	34.92	212	23
BUX.s00128.5	457	49.8	7.37	glutathione reductase	64.11	362	22
BUX.s00351.324	493	55.3	4.97	protein disulfide isomerase	59.03	577	22
BUX.s00466.132	461	49.7	5.96	v-atpase subunit a	73.54	596	22
BUX.s00520.17	533	60	6.49	aspartyl-trna synthetase	53.85	186	22
BUX.s00649.48	450	50	5.85	aspartic protease sp-2	52.67	254	22
BUX.s00713.196	1332	148.2	6.7	tripeptidyl peptidase ii	25.15	144	22
BUX.s00713.348	537	58.7	4.46	---NA---	49.16	320	22
BUX.s00713.45	681	75.8	5.22	heat shock protein 70-c	37	328	22
BUX.s01038.142	446	50.2	5.66	rab gdp dissociation inhibitor alpha	64.57	293	22
BUX.s01109.465	446	49.8	4.96	beta-tubulin isotype 2	70.4	599	22
BUX.s01109.602	422	45.4	8.6	alcohol dehydrogenase	67.54	1470	22
BUX.s01281.46	362	38.8	8.19	glyceraldehyde-3-phosphate dehydrogenase	69.61	976	22
BUX.s01653.34	446	50	4.87	beta-tubulin isotype 2	70.4	439	22
BUX.s00116.288	1218	140.7	6.6	structural maintenance of chromosomes smc1	19.62	75	21
BUX.s00294.82	499	57.4	8.38	26s proteasome non-atpase regulatory subunit 3	44.69	162	21
BUX.s00333.158	929	106.2	7.72	alix (apoptosis-linked gene 2 interacting protein x) homolog family member (alx-1)	27.02	109	21
BUX.s00351.150	959	108.7	5.29	116 kda u5 small nuclear ribonucleoprotein component	32.95	143	21
BUX.s00579.352	408	45.8	7.84	aspartate aminotransferase	60.05	328	21
BUX.s00579.708	637	70.2	8.91	polyadenylate-binding protein	43.17	239	21
BUX.s01092.173	1099	120.6	5.57	membrane calcium atpase family member (mca-3)	27.3	161	21
BUX.s01109.244	679	78.2	8.29	arginyl-trna cytoplasmic	39.32	154	21
BUX.s01109.274	705	81.1	5.96	eif3s9 protein	41.84	166	21
BUX.s01109.375	1190	135.7	6.3	golgi apparatus protein 1	29.5	163	21
BUX.s01143.74	540	59	7.39	aminopeptidase in chromosome v	54.07	186	21
BUX.s01281.516	681	77.4	6.39	glycyl-trna synthetase	37.89	159	21
BUX.s01653.189	752	85.2	7.05	cgmp-dependent protein kinase egl-4	31.65	138	21
BUX.s01653.226	877	100.5	8.9	---NA---	38.54	187	21
BUX.s00036.30	458	50.8	5.1	alpha 1b	69.65	724	20
BUX.s00116.330	425	48.3	6.09	osin-like protein family member (spp-10)	55.76	243	20
BUX.s00116.781	577	59.4	5.55	---NA---	42.63	162	20
BUX.s00298.157	463	50.1	9	tpa_inf: eukaryotic translation elongation factor 1a	61.34	847	20
BUX.s00336.16	619	70.2	8.12	carnitine acetyltransferase	49.11	194	20
BUX.s00351.371	150	16.7	4.7	f chain molecular models of averaged rigor crossbridges from tomograms of insect flight muscle	91.33	796	20
BUX.s00508.71	589	67	6.8	glutamyl aminopeptidase	45.84	181	20
BUX.s00579.716	680	75.5	7.84	atp-dependent rna helicase an3	42.94	160	20
BUX.s00713.149	1050	127.3	6.84	apical junction molecule family member (ajm-1)	25.9	162	20
BUX.s00713.423	779	89.1	7.12	---NA---	31.58	205	20
BUX.s00789.32	845	95.8	7.03	---NA---	33.73	248	20
BUX.s01038.201	629	70.3	5.77	fimbrin plastin	48.81	219	20
BUX.s01109.68	520	56.3	8.18	methylmalonate-semialdehyde dehydrogenase	46.35	241	20
BUX.s01145.147	450	49.8	5.29	alpha tubulin	66	809	20
BUX.s01198.166	578	63.3	7.31	hnrnp- q splicing factor family protein	38.93	236	20
BUX.s01259.26	1720	198.7	5.3	chromodomain helicase dna binding protein 4	15.81	104	20
BUX.s01337.123	406	45.3	9.07	proteasome ( macropain) 26s 5	61.58	157	20
BUX.s01337.51	454	50.3	8.91	aspartate mitochondrial	56.39	310	20
BUX.s01518.126	406	46.2	6.48	elongation factor-1 gamma	48.77	308	20
BUX.s01662.38	552	61.4	6.9	phosphoglucose isomerase	44.2	308	20
BUX.s00055.166	585	66.6	7.02	bifunctional aminoacyl-trna synthetase	46.15	173	19
BUX.s00055.169	487	55	5.39	---NA---	53.8	142	19
BUX.s00083.58	237	27.2	10.37	60s ribosomal protein l7	55.7	240	19
BUX.s00116.185	619	70.5	8.4	sluggish a-pc	45.23	144	19
BUX.s00116.24	411	46.3	7.49	isocitrate dehydrogenase	53.53	231	19
BUX.s00116.359	641	69.5	8.02	methylenetetrahydrofolate dehydrogenase (nadp+ dependent) methenyltetrahydrofolate formyltetrahydrofolate synthetase	36.04	143	19
BUX.s00294.53	234	27.5	4.53	tropomyosin	67.95	480	19
BUX.s00298.86	463	53	6.71	adenylosuccinate lyase	51.84	116	19
BUX.s00351.116	888	97.3	5.92	cytoplasmic aconitate hydratase	30.86	214	19
BUX.s00351.345	499	55.4	5.27	vacuolar h	58.72	528	19
BUX.s00351.421	801	84.1	4.79	---NA---	32.71	270	19
BUX.s00351.455	366	39.4	8.06	fructose-bisphosphate aldolase	68.03	515	19
BUX.s00422.179	925	105.5	6.01	kinesin heavy chain	29.95	137	19
BUX.s00460.459	1464	168.9	6.8	lysosomal alpha-mannosidase	17.55	115	19
BUX.s00520.42	1011	114.3	8.75	paz piwi domain-containing family member (ppw-1)	26.21	91	19
BUX.s00579.226	462	51.8	4.91	beta-tubulin isotype 2	51.52	379	19
BUX.s00579.517	711	81.8	6.98	threonyl-trna synthetase	38.96	134	19
BUX.s00579.679	1496	170.3	6.07	udp-glucose:glycoprotein glucosyltransferase containing protein	19.92	134	19
BUX.s00713.517	773	85.1	7.64	nadh dehydrogenase fe-s protein isoform cra_a	43.34	214	19
BUX.s01109.136	564	62	8.54	aldehyde dehydrogenase family member (alh-6)	42.38	182	19
BUX.s01109.342	322	36.4	7.14	galactoside-binding lectin family protein	60.56	192	19
BUX.s01144.330	588	67.1	7.4	acetylcholine regulator unc-	36.22	128	19
BUX.s01198.7	975	109	8.5	bifunctional aminoacyl-trna synthetase	28.92	124	19
BUX.s01198.83	619	67.1	5.48	lbp bpi cetp n-terminal domain containing protein	34.57	174	19
BUX.s01254.137	806	92.2	5.58	trehalose 6-phosphate synthase	38.21	133	19
BUX.s01513.85	538	59.9	7.18	t-complex protein 1 subunit gamma	42.38	183	19
BUX.s00055.187	464	51.7	7.8	nucleolar protein 5	41.81	151	18
BUX.s00252.38	451	50.4	5.14	beta 2c	56.54	195	18
BUX.s00351.293	321	35.4	5.24	disorganized muscle protein 1	68.85	467	18
BUX.s00364.230	550	62.5	6.07	---NA---	48	136	18
BUX.s00422.470	732	82.2	5.47	dnak protein	31.83	115	18
BUX.s00422.541	465	52.4	6.77	integrin-linked protein kinase 2 (ilk-2)	51.18	198	18
BUX.s00460.184	712	81.4	5.36	dipeptidyl peptidase iii	36.1	178	18
BUX.s00460.487	590	66.1	6.71	guanylate kinase family protein	56.61	265	18
BUX.s00466.123	464	51.5	7.49	citrate synthase	53.45	382	18
BUX.s00508.82	482	53.3	6.99	alanine aminotransferase	57.88	214	18
BUX.s00579.653	1178	133	6.28	dis3 mitotic control homolog ( cerevisiae)-like 2	26.66	145	18
BUX.s00579.733	267	30.8	10.58	ribosomal protein l7a	55.43	254	18
BUX.s00647.163	356	38.9	6.58	glycerol-3-phosphate dehydrogenase	60.11	261	18
BUX.s00789.8	1540	175.2	9.2	sun domain-containing protein 1 isoform 2	14.87	100	18
BUX.s00961.167	807	88.1	7.15	cre-alh-13 protein	29.86	164	18
BUX.s00964.13	328	35.8	7.17	guanine nucleotide-binding protein subunit beta-2-like 1	75.61	324	18
BUX.s01109.387	1201	140.1	6.76	structural maintenance of chromosomes protein 3	18.73	83	18
BUX.s01109.450	452	50.7	6.93	---NA---	47.12	160	18
BUX.s01109.574	278	31.7	6.39	elegans protein confirmed by transcript evidence	68.71	695	18
BUX.s01139.6	708	79.5	8.98	---NA---	44.21	148	18
BUX.s01143.286	1887	217.2	6.01	proteasome ( macropain) activator subunit 4	13.04	97	18
BUX.s01268.31|adh3p	349	37.7	8.03	---NA---	59.03	282	18
BUX.s01268.76	412	46	5.17	cathepsin a	53.88	247	18
BUX.s01268.84	312	34.2	9.83	adp atp translocase	56.09	387	18
BUX.s01281.195	348	37.4	8.1	alcohol dehydrogenase 2	61.78	313	18
BUX.s01438.76	366	39.6	7.27	fructose-bisphosphate aldolase	74.04	445	18
BUX.s01660.40	1197	135.1	6.92	nonribosomal peptide synthetase 10	22.56	127	18
BUX.s00033.1	334	37.9	8.29	ck1 worm6 protein kinase	61.68	194	17
BUX.s00036.164	733	82.7	5.25	temporarily assigned gene name family member (tag-273)	25.51	108	17
BUX.s00036.171	791	85.1	7.25	uncoordinated family member (unc-44)	30.47	132	17
BUX.s00036.27	385	43	5.39	tubulin alpha chain	65.97	706	17
BUX.s00055.153	2225	246.8	6.29	carbamoyl-phosphate synthetase aspartate and isoform cra_a	12.76	73	17
BUX.s00116.87	477	54.6	5.69	udp-galactopyranose mutase	48.22	124	17
BUX.s00298.7	974	110.3	9.16	elegans protein partially confirmed by transcript evidence	28.03	113	17
BUX.s00397.40	434	48.6	5.36	26s protease regulatory subunit 6a	48.85	176	17
BUX.s00422.252	390	44.6	5.08	troponin t	49.74	286	17
BUX.s00422.662	607	69.8	7.02	---NA---	34.27	123	17
BUX.s00422.668	537	58.9	6.48	chaperonin containing subunit 7	45.81	193	17
BUX.s00579.28	509	56	6.95	fatty-acid amide hydrolase 2-a	41.45	131	17
BUX.s00579.510	483	52.5	8.31	adenylate cyclase-associated 2	47.41	168	17
BUX.s00600.44	557	63.6	8.02	flavin monooxygenase	43.45	226	17
BUX.s00713.116	321	35.8	6.93	transaldolase	52.02	169	17
BUX.s00713.226	848	90.6	6.06	dead box rna	23.35	78	17
BUX.s00713.314	771	87.3	5.25	zinc metallopeptidase	25.94	128	17
BUX.s00713.406	983	112.3	8.54	acyl-coenzyme a dehydrogenase member 10	26.75	87	17
BUX.s00964.14	493	52.5	7.81	dihydrolipoamide dehydrogenase	50.71	227	17
BUX.s00974.24	704	80.3	5.64	peptidase family m1 containing protein	36.36	128	17
BUX.s01038.70	689	76.9	8.09	long-chain-fatty-acid-- ligase 1	38.03	150	17
BUX.s01066.99	429	48.9	5.36	hla-b associated transcript 1	56.41	243	17
BUX.s01109.207	384	43.1	6.3	---NA---	51.3	162	17
BUX.s01109.350	536	58.1	6.64	t-complex protein 1	37.69	154	17
BUX.s01109.453	420	46.9	5.21	elegans protein confirmed by transcript evidence	61.9	311	17
BUX.s01109.66	391	44.9	6.64	proteasome ( macropain) 26s non- 13	43.73	141	17
BUX.s01109.84	394	41.7	7.39	acetyl-coenzyme a acetyltransferase 1 (acetoacetyl coenzyme a thiolase)	64.72	213	17
BUX.s01223.1	580	64.3	8.78	mitochondrial solute carrier	39.83	147	17
BUX.s01268.17	481	53.2	6.98	aspartyl aminopeptidase	50.94	124	17
BUX.s01281.214	1207	139.6	5.14	viral a-type inclusion protein	21.46	117	17
BUX.s01513.103	492	56.8	7.28	proteasome ( macropain) 26s non- 12	40.04	157	17
BUX.s01653.246	239	27.7	8.84	---NA---	54.81	198	17
BUX.s00055.300	271	30.8	9.31	cadmium-inducible lysosomal protein cdr-5	57.56	129	16
BUX.s00110.120	323	32.1	5.39	---NA---	50.77	269	16
BUX.s00116.155	396	43.7	7.59	dna-binding protein	47.47	175	16
BUX.s00116.283	714	80.1	6.51	drp-1 protein	32.49	62	16
BUX.s00116.485	418	47	5.26	cg16916 protein	58.13	151	16
BUX.s00116.491	488	55.5	5.97	seryl-trna synthetase	46.11	143	16
BUX.s00116.574	290	31.1	8.28	cre-dhs-6 protein	66.9	262	16
BUX.s00116.576	1033	114.6	7.37	elegans protein partially confirmed by transcript evidence	26.23	82	16
BUX.s00116.74	487	55.3	8.27	atp-dependent rna helicase dhh1	45.79	198	16
BUX.s00117.2	993	111.8	5.77	eukaryotic translation initiation factor 5b (eif-5b) (translation initiation factor if-2)	22.36	120	16
BUX.s00139.23	275	29.9	7.58	---NA---	70.18	368	16
BUX.s00336.44	671	76.4	5.4	cathepsin a	30.55	99	16
BUX.s00364.229	550	62.8	5.73	---NA---	39.82	118	16
BUX.s00397.118	1154	129.1	4.84	cre-hsr-9 protein	22.62	84	16
BUX.s00422.174	661	75.5	6.13	nadph-cytochrome p450 reductase	32.68	134	16
BUX.s00422.189	475	52.7	6.13	cytosolic non-specific dipeptidase	46.74	162	16
BUX.s00422.341	532	58.8	7.93	annexin b11 isoform a	33.83	144	16
BUX.s00422.471	502	55.7	8	---NA---	41.43	153	16
BUX.s00422.658	605	69.6	6.62	phospholipase b-like 3	31.07	173	16
BUX.s00460.194	467	51.4	6.35	ubiquinol-cytochrome c reductase core protein i	45.18	197	16
BUX.s00508.88	513	58.3	5.27	leukotriene a4 hydrolase	40.74	92	16
BUX.s00543.28	558	63.8	8.6	valyl-trna synthetase	37.81	94	16
BUX.s00579.133	251	28.5	4.97	14-3-3 protein	69.32	607	16
BUX.s00579.165	326	37	8.41	sodium potassium-dependent atpase beta-2 subunit	55.21	137	16
BUX.s00579.318	431	46.6	6.6	succinyl- ligase	48.72	181	16
BUX.s00579.648	608	67.2	9.14	pyruvate carboxylase	43.09	117	16
BUX.s00609.169	639	74.6	5.06	myosin heavy nonmuscle or smooth muscle	29.89	145	16
BUX.s00669.32	306	34.6	8.5	cre-asb-2 protein	54.58	196	16
BUX.s00713.257	1600	175.3	6.55	nucleoporin 210	16.06	97	16
BUX.s00713.651	491	55.2	8.85	xnop56 protein	41.34	191	16
BUX.s00713.76	637	71	5.52	proteasome cyclosome repeat family protein	28.89	124	16
BUX.s00713.995	592	65.5	9.11	probable atp-dependent rna helicase ddx5	36.32	95	16
BUX.s01109.112	851	96.7	6.51	elegans protein confirmed by transcript evidence	25.03	99	16
BUX.s01109.527	514	56.3	5.82	pre-mrna-processing factor 19	47.08	120	16
BUX.s01109.551	393	43.8	5.45	beta-tubulin isotype 2	53.69	352	16
BUX.s01109.580	1620	184.5	5.73	cre-npp-3 protein	13.7	69	16
BUX.s01141.69	357	40.1	6.54	cathepsin l-like cysteine proteinase	57.7	217	16
BUX.s01143.217	567	64.4	7.78	cre-pptr-1 protein	37.92	127	16
BUX.s01144.69	582	66.5	8.43	eukaryotic translation initiation factor 3 subunit 7	30.58	122	16
BUX.s01198.143	738	84.3	5.3	elegans protein partially confirmed by transcript evidence	30.62	134	16
BUX.s01254.306	412	45.8	5.82	cathepsin a	55.1	211	16
BUX.s01254.381	730	83.4	5.62	spermatogenesis-associated protein 20	34.11	106	16
BUX.s01281.197	350	37.6	7.42	alcohol dehydrogenase 2	58.86	213	16
BUX.s01438.127	359	40.9	8.63	---NA---	53.76	168	16
BUX.s01653.28	921	103	6.28	sensory axon guidance family member (sax-7)	27.69	144	16
BUX.s01653.371	378	42.6	5.92	---NA---	44.97	180	16
BUX.s01656.18	247	27.6	10.77	large subunit ribosomal protein 6	57.49	214	16
BUX.s01661.35	1015	107.4	5.88	vasa	22.96	53	16
BUX.s00036.147	458	50.8	6.67	g-rich sequence factor 1	47.82	124	15
BUX.s00036.44	409	47.2	7.44	proteasome regulatory particle	39.85	122	15
BUX.s00055.317	473	52.3	7.33	udp-glucose dehydrogenase	49.26	109	15
BUX.s00083.92	458	49.7	6.86	nadh oxidase	46.94	133	15
BUX.s00116.351	248	27.5	5.29	proteasome subunit alpha type-5	75.4	124	15
BUX.s00116.390	465	51.9	8.97	ribophorin i	44.3	164	15
BUX.s00116.407	546	59.5	5.81	t-complex protein 1 subunit theta	37.18	126	15
BUX.s00116.517	321	36.5	8.09	aldo keto reductase family protein	56.7	126	15
BUX.s00116.554	1565	176.6	6.25	intersectin 1 isoform itsn-l	14.82	104	15
BUX.s00139.22	296	32.9	9.33	---NA---	34.46	265	15
BUX.s00294.140	625	70.4	6.4	uncoordinated family member (unc-89)	34.72	115	15
BUX.s00298.204	485	51.7	5.26	elegans protein confirmed by transcript evidence	45.57	139	15
BUX.s00351.180	342	37.3	5.77	fructose- -bisphosphatase	47.95	269	15
BUX.s00351.54	666	75	5.8	peptidase s9 prolyl oligopeptidase active site domain protein	36.64	94	15
BUX.s00422.167	470	50.5	6.77	fumarate hydratase	54.89	235	15
BUX.s00453.1	361	40.3	8.24	arginine kinase	47.65	322	15
BUX.s00460.475	578	65.9	6.84	lysyl-trna synthetase	30.45	118	15
BUX.s00465.37	541	59.1	6.64	t-complex protein 1 subunit zeta	35.12	147	15
BUX.s00579.391	592	67.8	6.76	riken cdna 1300012g16 gene	36.32	199	15
BUX.s00579.695	375	41.1	5.88	adhesion regulating molecule conserved region family protein	51.2	153	15
BUX.s00600.45	557	63.5	8.02	flavin monooxygenase	39.32	125	15
BUX.s00609.135	841	96.3	7.02	uncharacterized protein	28.06	93	15
BUX.s00609.8	264	30.1	10.54	40s ribosomal protein s4	47.35	181	15
BUX.s00713.273	318	35.9	6.87	aldo keto reductase family protein	67.92	155	15
BUX.s00713.303	620	72.6	5.45	zinc finger protein 277	27.74	133	15
BUX.s00713.521	443	50	4.58	zinc-finger protein zpr1	53.27	101	15
BUX.s00854.13	382	43.6	6.57	glycogen synthase	54.45	154	15
BUX.s00961.166	421	47.8	6.11	---NA---	46.56	139	15
BUX.s01038.263	343	37.3	6.07	---NA---	44.61	277	15
BUX.s01063.182	594	65.8	6.93	electron-transferring-flavoprotein dehydrogenase	43.43	137	15
BUX.s01092.114	706	80.5	8.22	glutaminyl-trna synthetase	30.88	94	15
BUX.s01109.287	551	59.6	6.27	t-complex 1	36.48	121	15
BUX.s01141.39	427	49.7	5.35	eukaryotic translation initiation factor 3 subunit 6	45.43	136	15
BUX.s01141.95	354	40.1	8.65	short chain family member (dhs-2)	63.28	159	15
BUX.s01143.143	309	35.1	6.33	aldo-keto reductase	52.75	198	15
BUX.s01143.37	522	55.6	8.29	kh domain containing protein	39.85	170	15
BUX.s01144.227	518	57	5.86	archain 1	31.47	94	15
BUX.s01147.148	544	57.6	9.04	dihydrolipoamide s-acetyltransferase (e2 component of pyruvate dehydrogenase complex)	36.76	213	15
BUX.s01149.86	291	31.6	8.81	enoyl- mitochondrial	56.01	338	15
BUX.s01198.153	487	55.5	8.03	isoform h	34.91	88	15
BUX.s01254.217	411	45.9	9.07	arginine kinase	45.74	263	15
BUX.s01376.15	348	38.3	5.92	galactose-4- isoform cra_a	58.05	184	15
BUX.s01513.130	694	76.5	5.92	gmp synthase	35.16	124	15
BUX.s01518.58	334	35.9	7.42	malate cytoplasmic	61.98	239	15
BUX.s01644.6	601	65.8	8.1	hypothetical kda protein in chromosome	37.77	129	15
BUX.s01653.410	293	32.4	5.25	ribosomal protein sa	65.87	268	15
BUX.s01653.470	455	50	5.19	hexokinase family protein	39.12	147	15
BUX.s00055.298	467	51.6	5.07	microtubule-associated protein rp eb family member 3	40.69	120	14
BUX.s00055.49	695	76.7	7.47	---NA---	34.39	143	14
BUX.s00055.52	614	69.1	5.52	x-prolyl aminopeptidase (aminopeptidase p) soluble	33.71	97	14
BUX.s00055.94	942	106.1	7.14	lon protease mitochondrial precursor	20.49	72	14
BUX.s00116.1	430	47.5	8.82	---NA---	41.63	204	14
BUX.s00116.199	250	27.9	9.52	ribosomal protein s3	68.4	202	14
BUX.s00116.27	409	46.3	7.97	---NA---	42.3	70	14
BUX.s00116.382	520	56.4	7.39	imp (inosine monophosphate) dehydrogenase 2	33.27	141	14
BUX.s00116.875	398	44.4	6.42	glutamine synthetase	56.53	257	14
BUX.s00116.908	127	14.2	7.99	major sperm protein protein confirmed by transcript evidence	76.38	1545	14
BUX.s00128.43	1514	168.2	8.79	elegans protein confirmed by transcript evidence	10.83	89	14
BUX.s00139.52	127	14.3	7.99	elegans protein confirmed by transcript evidence	76.38	1117	14
BUX.s00139.78	504	55	8.66	4-hydroxybutyrate -transferase	48.61	155	14
BUX.s00252.102	539	61.1	5.87	thymus-specific serine protease	36.55	215	14
BUX.s00298.106	396	44.3	6.58	gtp-binding protein	47.22	171	14
BUX.s00333.10	331	37.9	6.76	protein phosphatase catalytic alpha isoform	54.68	119	14
BUX.s00333.14	256	28.8	9.94	small subunit ribosomal protein 1	51.95	248	14
BUX.s00351.22	344	38.6	5.49	camp-dependent protein kinase type i-alpha regulatory subunit	42.44	147	14
BUX.s00351.362	750	84.6	8.79	---NA---	26.4	57	14
BUX.s00364.39	304	32.7	8.27	dehydrogenase reductase (sdr family) member 1	47.37	143	14
BUX.s00397.127	190	21.7	8.94	cre-atp-5 protein	70.53	195	14
BUX.s00397.73	447	50.9	4.98	ubiquitin specific peptidase 5 (isopeptidase t)	48.55	112	14
BUX.s00422.246	199	24.1	9.31	---NA---	73.87	155	14
BUX.s00422.96	694	79.9	6.99	lfi-1	24.64	136	14
BUX.s00460.165	451	51.1	8.82	epoxide hydrolase microsomal	45.9	126	14
BUX.s00579.31	546	60.2	6.6	---NA---	42.86	169	14
BUX.s00579.463	437	47.2	6.98	protein disulfide isomerase	45.31	205	14
BUX.s00579.485	676	76.4	5.47	---NA---	30.77	95	14
BUX.s00579.506	656	76.4	5.78	arsenate resistance protein 2	27.9	98	14
BUX.s00647.105	286	31.8	5.03	cytosolic non-specific dipeptidase	67.48	128	14
BUX.s00713.1136	711	79	6.43	propionyl-coenzyme a alpha polypeptide	33.05	99	14
BUX.s00713.525	534	59.5	6.05	elongation factor tu domain-containing protein	32.4	127	14
BUX.s00713.620	304	34.8	5.71	serine threonine-protein phosphatase pp1-beta catalytic subunit	65.13	222	14
BUX.s00713.680	405	46.2	5.83	eukaryotic translation initiation factor isoform 3	41.98	142	14
BUX.s00713.744	576	65.8	7.87	beta-galactosidase	31.08	183	14
BUX.s00713.923	508	54.2	7.42	kh domain containing protein	38.19	140	14
BUX.s00813.36	618	67	7.49	actin-interacting protein 1	31.23	136	14
BUX.s00862.27	333	34.9	8.63	electron-transfer- alpha polypeptide	56.46	223	14
BUX.s00962.1	441	49.7	6.16	rpt-2 protein	43.54	127	14
BUX.s01066.35	336	35.1	9.1	malate dehydrogenase	64.58	407	14
BUX.s01078.183	800	88.9	6.24	cre-haf-4 protein	29.25	135	14
BUX.s01092.201	127	14.3	7.99	major sperm protein protein confirmed by transcript evidence	76.38	1234	14
BUX.s01092.92	392	44.6	6.76	eukaryotic translation initiation factor subunit m	33.42	124	14
BUX.s01109.466	752	85.2	9.06	aromatic amino acid decarboxylase	31.52	102	14
BUX.s01141.11	373	43	6.23	sjogren syndrome antigen b (autoantigen la)	46.38	133	14
BUX.s01141.91	348	40.2	4.97	vacuolar atp synthase subunit ac39	50.29	163	14
BUX.s01141.96	359	40.8	8.82	hydroxysteroid (17-beta) dehydrogenase isoform cra_a	45.96	149	14
BUX.s01142.15	519	58.2	8.44	kh domain containing protein	40.08	85	14
BUX.s01142.34	417	45.2	8.32	acyl-coa dehydrogenase	43.41	164	14
BUX.s01144.300	473	51.7	8.43	mitochondrial nadh dehydrogenase ubiquinone flavoprotein 1	48.2	118	14
BUX.s01144.314	397	45.1	10.21	ribosomal protein l3	38.54	161	14
BUX.s01145.35	663	75.7	8.32	carnitine o-palmitoyltransferase mitochondrial	27.3	90	14
BUX.s01145.49	575	62	9.23	probable atp-dependent rna helicase ddx5	31.13	90	14
BUX.s01147.198	352	38.3	8.02	alcohol dehydrogenase 1	53.13	173	14
BUX.s01198.87	1000	109.8	5.2	serca (sarco-endoplasmic reticulum calcium atpase) family member (sca-1)	19.2	111	14
BUX.s01259.119	457	49.1	8.85	trifunctional protein beta subunit	43.98	169	14
BUX.s01259.39	263	28.1	6.9	3-hydroxybutyrate dehydrogenase type 2	67.68	187	14
BUX.s01268.79	301	33.8	5.49	cathepsin a	67.44	183	14
BUX.s01281.110	127	14.2	7.99	major sperm protein protein confirmed by transcript evidence	76.38	971	14
BUX.s01281.183	1432	165.2	5.57	---NA---	11.24	34	14
BUX.s01281.237	127	14.2	7.99	---NA---	76.38	2952	14
BUX.s01281.439	906	101.5	6.89	---NA---	20.42	82	14
BUX.s01281.496	656	75.9	4.86	cre-ttll-12 protein	32.77	78	14
BUX.s01281.52	127	14.2	7.99	major sperm protein protein confirmed by transcript evidence	76.38	1380	14
BUX.s01337.50	1012	115.6	5.72	superkiller viralicidic activity 2-like 2	16.7	32	14
BUX.s01644.5	451	52.2	5.11	hypothetical kda protein in chromosome	37.92	136	14
BUX.s01653.131	651	74.8	6.83	stat transcription factor family member (sta-1)	24.58	78	14
BUX.s01653.260	280	29.4	10.11	40s ribosomal protein s2	63.21	234	14
BUX.s01653.446	851	94.6	6.25	host cell factor c1	23.15	84	14
BUX.s01661.67	730	81.5	5.47	elegans protein partially confirmed by transcript evidence	20.82	181	14
BUX.s01662.19	355	39	6.46	isocitrate dehydrogenase	47.32	108	14
BUX.s00036.155	279	31.9	7.93	4-aminobutyrate aminotransferase	56.27	163	13
BUX.s00055.132	1309	149.8	6.7	---NA---	15.66	53	13
BUX.s00055.139	846	93.2	6.21	ap-1 complex subunit gamma-1	22.58	55	13
BUX.s00055.228	279	31.2	4.97	Conserved hypothetical protein [Brugia malayi]	45.16	93	13
BUX.s00055.332	1333	155.7	5.01	viral a-type inclusion protein	13.88	75	13
BUX.s00055.354	529	62	5.15	eukaryotic translation initiation factor 3 subunit l	29.68	81	13
BUX.s00083.14	584	65.1	6.24	cre-ges-1 protein	34.93	160	13
BUX.s00114.12	483	54.8	6.73	histidyl-trna synthetase	32.51	73	13
BUX.s00116.231	555	62.2	6.06	alpha amylase	32.79	126	13
BUX.s00116.434	368	41.5	8	---NA---	52.99	254	13
BUX.s00116.567	213	24.2	7.03	gtp-binding nuclear protein ran	64.32	127	13
BUX.s00116.882	638	72.2	6.79	actin family protein	34.17	133	13
BUX.s00139.155	314	34	6.28	60s acidic ribosomal protein p0	53.5	549	13
BUX.s00294.69	282	31.1	6.09	proteasome a-type and b-type family protein	54.96	106	13
BUX.s00298.118	190	22	5.19	neuronal calcium sensor 2	64.74	155	13
BUX.s00336.42	579	65.4	5.47	elegans protein partially confirmed by transcript evidence	29.19	100	13
BUX.s00351.171	246	26.7	9.06	electron-transfer- beta polypeptide	44.72	151	13
BUX.s00351.446	214	23.7	4.82	elongation factor 1 beta	68.69	315	13
BUX.s00364.68	432	51.2	6.33	nadh-ubiquinone oxidoreductase 42 kda subunit	41.67	111	13
BUX.s00422.164	362	41.2	6.02	cytosolic purine 5 -	49.17	105	13
BUX.s00422.461	1780	204.9	5.41	chromodomain helicase dna binding protein 4	9.55	54	13
BUX.s00422.555	419	47.5	6.01	26s proteasome non-atpase regulatory subunit 11	39.14	101	13
BUX.s00422.642	2200	249.3	8.5	l-3-hydroxyacyl-coenzyme a short chain	7.41	122	13
BUX.s00422.677	178	20.4	8.09	---NA---	50.56	186	13
BUX.s00460.396	2775	307.1	5.48	ubiquitin-protein ligase	6.49	56	13
BUX.s00460.9	1004	114.5	5.02	---NA---	15.14	68	13
BUX.s00465.6	549	62	5.64	af303255_1 guanylate-binding protein	35.52	110	13
BUX.s00579.117	978	109.9	7.8	amp-binding enzyme family protein	16.16	82	13
BUX.s00579.159	513	58.8	7.62	catalase	30.8	98	13
BUX.s00579.236	681	76.6	5.2	calmodulin binding protein	30.69	84	13
BUX.s00579.272	431	48.5	7.15	isocitrate dehydrogenase	38.52	132	13
BUX.s00579.330	510	55.1	6.96	nadh-dependent fumarate reductase	32.75	106	13
BUX.s00579.35	505	55.8	5.94	---NA---	39.41	71	13
BUX.s00579.669	470	54.1	6.42	isoform h	33.19	100	13
BUX.s00609.82	651	75.7	6.38	amp deaminase 2	22.12	104	13
BUX.s00713.1088	488	54	8.29	elongation factor tu homologue precursor	30.94	121	13
BUX.s00713.193	335	37.2	9.23	dehydrogenase reductase sdr family member 7b	52.54	86	13
BUX.s00713.417	557	63.2	6.06	kinesin light chain family member (klc-2)	34.11	71	13
BUX.s00713.493	425	47.9	5.02	eukaryotic translation initiation factor 5	35.06	68	13
BUX.s00713.531	373	43.5	7.64	elegans protein confirmed by transcript evidence	47.45	95	13
BUX.s00713.679	411	46.4	5.01	protein phosphatase 2c containing protein	39.42	123	13
BUX.s00713.89	307	34.8	5.9	serine threonine protein phosphatase pp1-alpha catalytic subunit	64.17	120	13
BUX.s00770.32	478	54.6	6.8	cre-gas-1 protein	33.05	85	13
BUX.s00813.103	312	36.4	4.84	ef hand family protein	50.96	72	13
BUX.s00961.126	821	91.7	6.43	cre-pept-1 protein	20.58	128	13
BUX.s01092.218	741	85.6	5.3	protein bicaudal d	22.27	63	13
BUX.s01092.32	429	48.2	6.43	peptidase d	37.06	85	13
BUX.s01092.35	607	67.4	7.78	adenosine deaminase domain containing 1 (testis specific)	31.3	126	13
BUX.s01109.170	371	40.6	8.35	phosphoglucomutase 1	47.17	137	13
BUX.s01109.326	599	67.4	9.26	atpase aaa domain containing 3a	26.88	63	13
BUX.s01109.377	483	54.8	8.13	catalase	38.51	154	13
BUX.s01109.415	195	21.9	6.95	peroxiredoxin 1 variant 2	68.21	290	13
BUX.s01109.464	402	45	7.66	pyruvate dehydrogenase	31.09	146	13
BUX.s01109.571	855	93	7.64	e3 sumo-protein ligase 2	22.46	115	13
BUX.s01109.85	389	41	7.46	acetyl- mitochondrial precursor	51.16	174	13
BUX.s01141.79	938	103.3	6.33	sec23 sec24 trunk domain containing protein	19.19	77	13
BUX.s01144.175	542	59.4	8.03	propionyl coenzyme a beta polypeptide	34.69	77	13
BUX.s01144.36	541	60	6.68	4-coumarate: ligase	32.35	65	13
BUX.s01145.43	747	84.5	7.01	phospholipase delta 3	23.16	77	13
BUX.s01149.102	426	48.4	9.38	nadh-ubiquinone oxidoreductase 39 kda subunit	42.72	120	13
BUX.s01150.2	433	49	5.4	serine carboxypeptidase	44.34	130	13
BUX.s01150.6	431	48.5	5.27	cathepsin a	38.98	114	13
BUX.s01198.99	817	92.8	6.6	cre-aagr-2 protein	24.24	92	13
BUX.s01254.339	690	76	6.13	methylcrotonoyl-coenzyme a carboxylase 1	26.96	89	13
BUX.s01268.80	364	39.3	4.65	tpr domain containing protein	40.38	100	13
BUX.s01281.23	1512	164.4	5.63	elegans protein partially confirmed by transcript evidence	13.96	86	13
BUX.s01513.295	318	36	5.53	spermidine synthase	55.66	143	13
BUX.s01513.341	474	54.6	8.1	---NA---	29.11	57	13
BUX.s01653.129	1107	123.5	5.17	dna damage-binding protein 1	14.72	76	13
BUX.s01661.62	733	83	5.45	elegans protein partially confirmed by transcript evidence	23.06	165	13
BUX.s01662.67	1096	122.3	6.79	anion bicarbonate porter family member (abts-1)	17.34	87	13
BUX.s00083.84	281	31	5.54	thioredoxin family protein	64.77	173	12
BUX.s00116.109	298	32.5	8.75	atp synthase gamma mitochondrial	47.65	150	12
BUX.s00116.114	1245	136.3	6.38	5-oxoprolinase (atp-hydrolysing)	15.26	58	12
BUX.s00116.166	465	51.3	6.16	elegans protein confirmed by transcript evidence	33.33	140	12
BUX.s00116.239	157	18.3	10.55	ribosomal protein s11	54.14	129	12
BUX.s00116.357	639	70.7	5.8	heat shock protein 70 b2	22.07	108	12
BUX.s00116.42	157	17	8.75	transcription factor btf3 homolog 4	69.43	163	12
BUX.s00116.462	320	36.4	4.51	nucleosome assembly protein 1-like 1	36.25	224	12
BUX.s00116.716	422	46.1	7.46	isovaleryl coenzyme a dehydrogenase	45.5	88	12
BUX.s00139.156	181	20.6	4.81	translationally controlled tumor protein	71.27	210	12
BUX.s00240.18	374	41.4	8.07	aspartic protease 1	44.65	175	12
BUX.s00294.76	745	81.4	7.65	double-stranded rna-binding protein zn72d	22.01	58	12
BUX.s00294.77	668	75.5	9.42	kiaa0020 protein	23.65	73	12
BUX.s00298.161	980	108.4	6.79	splicing factor 3b subunit 3	19.49	60	12
BUX.s00351.178	531	57.4	6.65	aldehyde dehydrogenase 7 member a1	39.17	142	12
BUX.s00351.35	896	102.8	6.93	letm1 and ef-hand domain-containing protein mitochondrial precursor	19.08	62	12
BUX.s00351.376	496	54	5.25	---NA---	44.56	146	12
BUX.s00351.419	352	40.3	4.88	troponin t	45.45	234	12
BUX.s00351.59	137	14.9	4.65	myosin regulatory light chain 1	96.35	1030	12
BUX.s00351.73	1052	118.7	7.44	lupus la ribonucleoprotein	16.06	86	12
BUX.s00422.287	617	69.8	6.87	atp-binding cassette sub-family f member 2	26.9	76	12
BUX.s00422.500	432	47.4	4.58	protein phosphatase 2c	43.52	92	12
BUX.s00422.52	681	75.9	7.3	kiaa0837 protein	25.26	105	12
BUX.s00422.574	1088	121.9	6.43	isoform b	15.99	69	12
BUX.s00422.612	675	77.1	7.69	tnf receptor-associated protein 1	26.22	65	12
BUX.s00460.480	377	42.1	5.05	---NA---	44.03	106	12
BUX.s00460.59	415	44.4	8.05	non-specific lipid-transfer protein	50.84	140	12
BUX.s00508.57	597	66.7	8.53	b chain structure of p-glycoprotein reveals a molecular basis for poly-specific drug binding	26.47	60	12
BUX.s00508.6	395	44.5	8.44	arginine kinase	43.04	125	12
BUX.s00600.10	395	41.9	8.63	3-ketoacyl- mitochondrial	41.77	188	12
BUX.s00600.9	716	81.9	5.03	---NA---	23.18	44	12
BUX.s00609.12	568	63.1	7.85	elongation factor 1 beta	25	152	12
BUX.s00647.122	205	23.6	6.68	glutathione s-transferase	70.24	122	12
BUX.s00669.33	432	48.5	7.83	u2af splicing factor family member (uaf-1)	38.89	109	12
BUX.s00713.1002	583	66.1	6.19	neuroligin x-linked	24.01	74	12
BUX.s00713.1163	347	38.9	6.96	fumarylacetoacetate hydrolase	45.24	122	12
BUX.s00713.16	443	50.3	5.52	histone deacetylase	34.54	83	12
BUX.s00713.239	241	26.7	9.09	adenylate kinase 2	50.21	95	12
BUX.s00713.246	246	27.5	8.24	proteasome subunit alpha type-1	58.13	144	12
BUX.s00713.594	262	27.9	8.43	3-oxoacyl-acyl-carrier-protein reductase	64.12	124	12
BUX.s00713.653	349	38.7	5.95	adenosine kinase	54.15	134	12
BUX.s00713.712	459	50	9.04	dihydrolipoyllysine-residue succinyltransferase component of 2-oxoglutarate dehydrogenase mitochondrial	39.22	163	12
BUX.s00713.903	213	21.7	10.99	linker histone h1 and h5 family protein	57.28	151	12
BUX.s00813.52	394	44	6.34	cathepsin l-like protease	34.26	72	12
BUX.s00813.54	394	43.9	6.47	cathepsin l-like protease	35.79	102	12
BUX.s00961.51	422	46.5	7.25	ornithine mitochondrial	49.05	149	12
BUX.s01066.8	258	28.4	8.72	cre-lys- protein	66.28	189	12
BUX.s01078.151	469	50.8	8.47	eukaryotic translation initiation factor subunit structural gene x-linked	38.17	147	12
BUX.s01078.175	762	84.4	7.47	u2 small nuclear ribonucleoprotein	27.95	68	12
BUX.s01109.215	163	18	5.4	eukaryotic translation initiation factor 5a	69.33	218	12
BUX.s01109.229	611	61.6	4.67	---NA---	28.31	117	12
BUX.s01109.268	510	57.8	6.13	npl4 family protein	33.73	87	12
BUX.s01109.272	404	44.2	8.48	serine-pyruvate aminotransferase	47.28	145	12
BUX.s01109.384	621	70.4	8.34	malic enzyme nadp(+)- mitochondrial	28.34	96	12
BUX.s01143.1	2294	256.9	5.19	---NA---	8.02	49	12
BUX.s01143.156	234	26.8	5.44	---NA---	53.42	164	12
BUX.s01145.124	341	37.1	8.95	phosphate carrier mitochondrial precursor	38.12	133	12
BUX.s01145.131	361	41.2	8.79	---NA---	49.58	167	12
BUX.s01149.62	471	51.3	7.31	hydroxyacid-oxoacid mitochondrial precursor	51.8	144	12
BUX.s01150.1	365	41.1	5.21	protein	46.03	99	12
BUX.s01198.60	778	88.2	6.95	oxysterol binding 9	16.2	64	12
BUX.s01254.155	418	47.6	5.39	---NA---	31.82	66	12
BUX.s01254.270	330	36.1	6.16	cre-gpb-1 protein	60.61	225	12
BUX.s01254.364	330	37	6.29	cathepsin a	38.48	120	12
BUX.s01281.175	210	23.6	6.57	ras-related protein rab-7a	69.05	115	12
BUX.s01281.74	639	70.6	5.82	heat shock protein 70 b2	20.97	163	12
BUX.s01438.39	437	47.5	5.82	cre-ahcy-1 protein	46.68	141	12
BUX.s01513.162	449	49.4	7.02	regulator of chromosome condensation	39.64	107	12
BUX.s01513.185	1024	118	5.49	u-box domain containing protein	15.43	21	12
BUX.s01513.186	399	44.6	7.25	pyruvate dehydrogenase	41.6	130	12
BUX.s01513.238	184	20.8	4.88	---NA---	67.39	80	12
BUX.s01513.66	348	38.5	7.18	isocitrate dehydrogenase	48.85	89	12
BUX.s01513.87	377	41.1	8.57	cre-ech-4 protein	40.85	139	12
BUX.s01653.133	370	42.2	5.76	cysteinyl-trna cytoplasmic	37.3	93	12
BUX.s01653.140	226	25.9	8.19	vacuolar atp synthase subunit e	50	210	12
BUX.s01653.211	320	35.8	5.99	phenazine biosynthesis-like protein domain containing	49.38	86	12
BUX.s01653.224	1289	141.3	7.11	membrane calcium atpase family member (mca-1)	13.73	65	12
BUX.s01653.409	453	51.6	6.24	utp--glucose-1-phosphate uridylyltransferase family protein	36.2	68	12
BUX.s00036.182	475	52.9	9.5	---NA---	31.58	89	11
BUX.s00036.215	880	99.7	6.6	ubiquitin carboxyl-terminal hydrolase 15	16.25	51	11
BUX.s00036.90	393	45.3	7.5	---NA---	30.03	70	11
BUX.s00055.124	578	63.6	8.65	---NA---	23.53	44	11
BUX.s00055.190	332	38.3	9.44	casein kinase alpha 1	41.57	98	11
BUX.s00055.39	618	69	5.67	n-acylsphingosine amidohydrolase	18.61	93	11
BUX.s00083.32	337	37.9	5.44	cathepsin f	43.62	141	11
BUX.s00083.4	123	13.6	10.37	elegans protein confirmed by transcript evidence	71.54	317	11
BUX.s00083.81	560	63	6.25	---NA---	27.32	83	11
BUX.s00116.105	356	36.9	9.89	loc398434 protein	39.33	82	11
BUX.s00116.192	420	46.2	9.03	2-amino-3-ketobutyrate coenzyme a ligase	35.48	75	11
BUX.s00116.380	260	28	8.9	hydroxyacyl dehydrogenase	61.54	66	11
BUX.s00116.457	219	25.5	8.02	cre-gst-5 protein	50.23	88	11
BUX.s00116.721	188	21.2	10.04	large subunit ribosomal protein 9	63.3	180	11
BUX.s00116.798	371	40.8	5.85	adenosine deaminase	50.13	75	11
BUX.s00116.822	294	33.4	7.27	elegans protein confirmed by transcript evidence	55.44	77	11
BUX.s00119.9	369	41.1	6.28	sh3-domain grb2-like 1	43.9	105	11
BUX.s00240.16	433	48.5	5.72	eukaryotic peptide chain release factor subunit	31.18	85	11
BUX.s00252.81	459	50.9	6.87	hydroxymethylglutaryl- synthase 1	33.99	89	11
BUX.s00294.56	1106	122.8	5.22	lagen with endostatin domain family member (cle-1)	7.14	151	11
BUX.s00298.163	486	53.9	9.44	nuclear and cytoplasmic polyadenylated rna-binding protein	34.77	104	11
BUX.s00298.182	433	48.1	9.03	h aca ribonucleoprotein complex subunit 4	33.49	92	11
BUX.s00298.19	334	36.5	7.03	---NA---	38.92	126	11
BUX.s00298.72	414	46.8	6.57	tryptophanyl-trna synthetase	37.92	47	11
BUX.s00298.98	669	75.4	8.02	amp-activated kinase family member (aak-2)	22.42	37	11
BUX.s00306.1	321	36.4	6.55	oxoglutarate (alpha-ketoglutarate) dehydrogenase	44.55	119	11
BUX.s00333.105	300	34.2	9.64	nipsnap protein	55.33	96	11
BUX.s00333.38	1477	166.4	6.96	elegans protein partially confirmed by transcript evidence	11.37	46	11
BUX.s00351.359	210	24	8.73	arginine kinase	58.1	146	11
BUX.s00364.40	304	32.8	8.27	dehydrogenase reductase sdr family member 1	50.99	133	11
BUX.s00394.2	473	53.2	6.04	initiation factor 4g family member (ifg-1)	36.15	81	11
BUX.s00397.76	344	38	4.79	proteasome ( macropain) 26s non- 4	65.7	114	11
BUX.s00410.1	537	59.2	5.91	acetyl- carboxylase 2	35.01	86	11
BUX.s00422.251	1457	165.3	8.76	troponin t	12.97	78	11
BUX.s00422.336	409	47.3	6.48	choline ethanolamine kinase	41.32	81	11
BUX.s00422.460	602	67.4	6.99	coronin family member (cor-1)	30.73	81	11
BUX.s00422.552	758	82.9	6.8	nodal modulator 2	21.77	90	11
BUX.s00422.577	913	103.8	5.76	huntingtin interacting protein 1	17.31	36	11
BUX.s00422.61	590	66.3	8.12	atp-binding cassette sub-family e member 1	20.68	66	11
BUX.s00422.651	625	70.4	5.35	---NA---	29.92	86	11
BUX.s00422.687	352	41.3	7.14	dimeric dihydrodiol dehydrogenase	44.89	136	11
BUX.s00460.134	317	36.5	7.65	---NA---	40.69	112	11
BUX.s00460.196	386	43.1	7.09	subfamily member 1	38.08	97	11
BUX.s00460.419	379	42.8	6.52	cathepsin b	32.72	125	11
BUX.s00460.426	331	36.5	9.25	multisynthetase complex auxiliary component p43	46.83	75	11
BUX.s00460.60	541	58	8.22	non-specific lipid-transfer protein	34.01	70	11
BUX.s00460.8	432	48.4	7.01	dihydrolipoamide branched chain transacylase e2	30.09	56	11
BUX.s00466.170	1038	117.9	4.88	cre-jmjc-1 protein	19.36	68	11
BUX.s00520.21	177	20.7	8.32	---NA---	54.24	134	11
BUX.s00579.136	443	45.8	7.31	ubiquinol-cytochrome c oxidoreductase complex family member (ucr- )	36.12	181	11
BUX.s00579.298	400	45.2	5.95	trehalose 6-phosphate synthase	50.5	83	11
BUX.s00579.465	794	86.4	5.87	trifunctional purine biosynthetic protein adenosine-3	21.54	47	11
BUX.s00579.647	538	58.7	6.01	cre-pyc-1 protein	31.78	114	11
BUX.s00579.712	246	27.3	6.57	proteasome subunit alpha type 6	55.69	112	11
BUX.s00600.11	483	52.3	8.69	acetyl-coenzyme a acyltransferase 2	43.48	214	11
BUX.s00649.34	558	62.2	7.43	cell death abnormality family member (ced-7)	28.32	75	11
BUX.s00705.62	734	82.4	6.15	---NA---	27.38	64	11
BUX.s00705.63	899	102	5.24	---NA---	17.02	83	11
BUX.s00713.565	697	77.1	6.16	betaine aldehyde dehydrogenase	21.09	94	11
BUX.s00713.566	330	37.5	6.35	activator of 90 kda heat shock protein atpase homolog	41.21	72	11
BUX.s00713.574	450	50.6	5.66	n-ethylmaleimide sensitive fusion protein attachment protein alpha	29.56	61	11
BUX.s00713.605	208	23.2	8.84	uncharacterized protein c10orf58-like	49.52	116	11
BUX.s00713.616	711	81.9	8.4	nmda receptor regulated 1	20.96	80	11
BUX.s00713.665	680	77.9	5.91	neuroligin 2b	25	78	11
BUX.s00713.693	274	30.5	9.55	pdz domain containing protein	50.36	119	11
BUX.s00746.1	693	76.4	6.65	glycine dehydrogenase	32.03	98	11
BUX.s00889.14	317	34.1	8.69	aldehyde dehydrogenase 1 member l2	44.16	59	11
BUX.s00961.165	391	45.5	6.54	---NA---	34.02	75	11
BUX.s01038.198	421	48	8.34	atp-dependent rna helicase dhh1	38.48	152	11
BUX.s01038.53	286	30.8	7.03	glycerol-3-phosphate dehydrogenase	43.36	163	11
BUX.s01063.30	272	30	7.83	---NA---	54.41	147	11
BUX.s01078.171	422	48.3	8.84	casein kinase	36.73	72	11
BUX.s01078.25	259	29.7	5.87	26s proteasome non-atpase regulatory subunit 8	58.69	96	11
BUX.s01078.76	298	33.7	5.29	microtubule binding	47.32	79	11
BUX.s01092.275	418	45.9	6.7	phosphoribosylaminoimidazole phosphoribosylaminoimidazole succinocarboxamide synthetase	38.04	114	11
BUX.s01102.36	592	67.2	5.07	---NA---	26.01	101	11
BUX.s01102.47	317	34.5	7.58	cre-sdha-1 protein	40.69	78	11
BUX.s01109.198	248	27.1	7.05	triosephosphate isomerase	54.03	268	11
BUX.s01109.225	204	23.3	7.58	peptide methionine sulfoxide reductase	56.37	73	11
BUX.s01109.330	421	47.8	6.47	leucine rich repeat family protein	34.68	64	11
BUX.s01109.624	157	16.3	6.64	superoxide dismutase	72.61	249	11
BUX.s01141.83	143	15.6	8.59	cre-cpn-3 protein	78.32	347	11
BUX.s01143.94	432	49.6	6.98	1-aminocyclopropane-1-carboxylate synthase	38.89	75	11
BUX.s01144.311	342	36.5	5.74	cysteine synthase	56.43	99	11
BUX.s01144.313	297	34	9.76	60s ribosomal protein l5	45.79	259	11
BUX.s01144.333	351	40.3	7.75	lim protein	33.9	39	11
BUX.s01144.81	242	26.6	8.05	elegans protein confirmed by transcript evidence	49.17	99	11
BUX.s01145.30	282	30.2	8.98	voltage-dependent anion channel 1	53.9	137	11
BUX.s01147.118	315	36	5.25	calreticulin	53.97	249	11
BUX.s01187.25	1429	166.5	5.16	suppressor of ty 6 homolog ( cerevisiae)	12.32	40	11
BUX.s01226.18	136	15.6	6.6	fatty acid binding protein 4	69.85	353	11
BUX.s01226.57	431	48.6	9.51	elegans protein confirmed by transcript evidence	26.45	166	11
BUX.s01254.134	338	36.5	9.26	subfamily member 4	41.42	101	11
BUX.s01254.317	371	42.2	9.13	---NA---	32.88	84	11
BUX.s01259.127	384	43.2	4.41	---NA---	40.63	87	11
BUX.s01259.58	437	50.3	7.66	glucosylceramidase precursor (beta-glucocerebrosidase) (acid beta-glucosidase) (d-glucosyl-n-acylsphingosine glucohydrolase)	32.95	63	11
BUX.s01281.111	212	23.4	8.22	---NA---	65.09	381	11
BUX.s01281.487	942	105.4	5.16	lipophorin receptor	14.76	46	11
BUX.s01438.16	652	72.7	6.01	---NA---	22.85	69	11
BUX.s01445.1	245	28.3	4.94	---NA---	47.76	68	11
BUX.s01513.146	823	93.3	6.55	cg11981-pa	19.32	101	11
BUX.s01513.250	775	89.1	7.27	carnitine o-acyltransferase	20.26	75	11
BUX.s01518.107	260	28.4	10.96	large subunit ribosomal protein 2	43.08	179	11
BUX.s01518.20	320	36.4	6.99	hsp70 hsp90 organizing protein homolog	43.75	70	11
BUX.s01653.11	144	16.5	5.45	ib isoform4	75	53	11
BUX.s01653.179	738	85	4.89	elegans protein partially confirmed by transcript evidence	21	76	11
BUX.s01653.318	742	83.9	7.84	protein kinase c delta type	20.89	54	11
BUX.s01653.355	180	21.1	10.65	ribosomal protein l18a	47.78	139	11
BUX.s01653.48	191	22.4	10.55	ribosomal protein s9	42.93	93	11
BUX.s01653.75	501	55.3	8.81	signal recognition particle 54 kda protein	36.33	72	11
BUX.s01656.3	275	30	6.24	---NA---	58.91	115	11
BUX.c03212.1	135	15.3	8.7	---NA---	66.67	117	10
BUX.c03835.1	233	26.7	5.92	---NA---	53.65	56	10
BUX.c07832.1	178	20.9	5.68	trehalase family protein	66.29	76	10
BUX.s00036.144	323	37.1	5.99	cre-pat-6 protein	37.46	108	10
BUX.s00055.71	407	44.8	5.52	guanine nucleotide-binding protein beta 5 (g protein beta5)	28.75	47	10
BUX.s00083.59	214	24.1	6.93	member ras oncogene family	57.01	125	10
BUX.s00116.187	161	18.5	7.65	unknown [Trichinella spiralis]	47.83	140	10
BUX.s00116.358	288	32.7	5.8	inorganic pyrophosphatase	40.28	124	10
BUX.s00116.480	362	40.2	6.92	---NA---	29.28	63	10
BUX.s00116.493	395	45.2	5.69	aminoacylase gene 1	38.99	96	10
BUX.s00116.629	620	72.1	8.59	nucleolar gtp-binding protein 1	24.52	49	10
BUX.s00137.1	407	45.4	6.38	phosphoglucomutase 2	32.43	68	10
BUX.s00139.24	282	31.1	7.66	---NA---	41.84	104	10
BUX.s00240.13	437	49.4	7.52	---NA---	37.99	66	10
BUX.s00252.60	487	55.9	5.33	thymus-specific serine protease	28.75	82	10
BUX.s00294.34	369	40.8	8.68	phosphoserine aminotransferase 1	41.19	77	10
BUX.s00294.58	223	25	6.93	proteasome subunit alpha type 7-1	73.09	134	10
BUX.s00298.170	325	36.1	5.88	26s proteasome non-atpase regulatory subunit 7	48.62	99	10
BUX.s00298.18	335	36.5	5.01	---NA---	32.84	151	10
BUX.s00298.233	353	41.5	5.31	gtp-binding protein alpha gna	30.03	83	10
BUX.s00298.95	347	38.4	6.27	peptidase dimerisation domain containing protein	41.5	67	10
BUX.s00333.114	426	48.3	7.28	branched chain ketoacid dehydrogenase alpha polypeptide	31.22	67	10
BUX.s00333.64	164	18.6	8.25	---NA---	59.15	87	10
BUX.s00336.43	595	67.8	7.21	cathepsin a	21.85	60	10
BUX.s00351.143	298	31.9	9.14	hydroxysteroid (17-beta) dehydrogenase 4	48.99	70	10
BUX.s00351.323	527	59.8	4.94	protein disulfide isomerase	21.63	70	10
BUX.s00351.352	546	62.2	6.55	lysosomal pro-x carboxypeptidase precursor	26.74	189	10
BUX.s00351.361	221	24.8	7.01	---NA---	44.8	102	10
BUX.s00358.19	159	17.7	5.57	---NA---	73.58	188	10
BUX.s00364.189	471	53.1	9.03	---NA---	25.9	104	10
BUX.s00364.257	307	34.8	6.7	pyridoxal kinase	45.93	81	10
BUX.s00397.58	393	42	9.54	---NA---	44.53	140	10
BUX.s00422.148	290	32	9.07	short-chain dehydrogenase reductase sdr	41.03	105	10
BUX.s00422.165	208	24.3	6.4	cytosolic purine 5-nucleotidase	54.33	67	10
BUX.s00422.214	182	20.3	7.64	---NA---	68.68	189	10
BUX.s00422.324	459	51.6	5.83	programmed cell death	24.62	59	10
BUX.s00422.395	406	46.1	6.7	lissencephaly- isoform a	39.66	58	10
BUX.s00460.359	450	49.8	7.25	nadh oxidase	36.44	85	10
BUX.s00460.427	564	64.3	7.49	methionyl-trna synthetase	26.95	70	10
BUX.s00460.429	284	32.2	5.01	coatomer subunit epsilon	45.07	78	10
BUX.s00466.130	161	18.9	4.93	v-type proton atpase catalytic subunit a	61.49	170	10
BUX.s00579.119	497	55.8	6.33	selenium binding protein 1	32.6	63	10
BUX.s00579.259	317	35.6	8.73	carbonic anhydrase	39.43	43	10
BUX.s00579.380	519	58.3	6.65	peptidase (mitochondrial processing) alpha	30.06	66	10
BUX.s00579.439	512	56.8	5.02	importin subunit alpha-4	26.95	85	10
BUX.s00631.32	700	78.3	6.57	tyrosyl-trna synthetase	18.14	46	10
BUX.s00647.143	1165	129.9	5.95	integrin alpha pat-2	13.99	64	10
BUX.s00647.81	573	64.1	8.91	cg12581 cg12581-pa	26.7	76	10
BUX.s00713.176	389	43.2	6.37	mannose-6-phosphate isomerase	31.62	75	10
BUX.s00713.546	380	41	7.34	alcohol dehydrogenase	50.53	139	10
BUX.s00713.555	778	90.8	7.37	map kinase	18.77	40	10
BUX.s00713.870	696	78.8	7.61	metastasis-associated protein mta1	21.26	41	10
BUX.s00713.953	320	36.4	8.43	---NA---	43.44	84	10
BUX.s00961.83	456	51.2	5.88	gex interacting protein 10	33.11	57	10
BUX.s01063.126	364	40.3	7.55	aldolase	46.98	95	10
BUX.s01063.131	450	51.3	9.17	epoxide hydrolase microsomal	43.11	89	10
BUX.s01066.56	361	39.2	5.99	pyruvate dehydrogenase	42.11	127	10
BUX.s01078.28	712	82.1	8.32	cdc5 cell division cycle 5-like	20.65	28	10
BUX.s01078.79	202	23	6.7	proteasome ( macropain) beta 2	55.45	110	10
BUX.s01078.89	706	78.6	4.81	karyopherin beta 1	20.4	63	10
BUX.s01092.120	403	44.2	6.05	zinc-binding dehydrogenase family protein	38.96	158	10
BUX.s01092.2	371	40.3	8.6	cuticular endochitinase	43.94	75	10
BUX.s01109.438	316	34.8	9.41	short chain dehydrogenase reductase family protein	36.39	82	10
BUX.s01109.447	526	59.6	6.34	glutathione synthetase	26.62	66	10
BUX.s01109.454	668	75	5.21	epidermal growth factor receptor pathway substrate 15-like 1	19.91	44	10
BUX.s01109.506	655	73	7.83	animal haem peroxidase family protein	26.11	46	10
BUX.s01141.53	992	111.5	6.89	atp-binding sub-family b (mdr tap) member 9	16.03	46	10
BUX.s01141.71	412	46.8	5.72	actin-related protein 3	38.83	65	10
BUX.s01142.26	1432	162.7	7.87	dna topoisomerase 2-alpha	8.31	25	10
BUX.s01142.38	458	50.5	6.34	---NA---	36.24	68	10
BUX.s01143.128	322	34	9.1	succinyl- ligase	45.96	63	10
BUX.s01143.18	598	68.6	5.22	splicing factor 3b subunit 2	26.09	52	10
BUX.s01143.249	150	16.8	10.26	ribosomal protein s16	51.33	73	10
BUX.s01144.316	210	24.1	10.68	small subunit ribosomal protein 8	60.95	174	10
BUX.s01145.71	439	49.1	6.44	methionyl aminopeptidase 2	36.67	79	10
BUX.s01149.107	211	23.1	8.79	adenylate kinase 1	45.5	122	10
BUX.s01187.15	276	31.4	8.76	ras suppressor protein 1	42.03	81	10
BUX.s01198.147	500	56.4	6.64	mannose-binding endoplasmic reticulum-golgi intermediate compartment lectin	36.4	117	10
BUX.s01198.149	895	101.6	8.68	---NA---	18.99	65	10
BUX.s01254.184	280	30.5	5.64	deoxyribose-phosphate aldolase	48.93	66	10
BUX.s01254.44	141	15.7	6.19	---NA---	57.45	255	10
BUX.s01268.44	1649	186.8	6.89	cre-unc-104 protein	8.43	29	10
BUX.s01268.62	343	38.1	7.33	mitochondrial carrier homolog 2 ( elegans)	36.15	90	10
BUX.s01376.5	226	24.6	9.96	atp synthase subunit family member (atp-3)	40.27	115	10
BUX.s01438.112	347	38.2	6.05	cathepsin b	44.38	89	10
BUX.s01513.201	319	33.6	9.25	succinyl- ligase	38.87	128	10
BUX.s01513.236	460	52.4	5.73	tetratricopeptide repeat protein 38	28.91	66	10
BUX.s01513.260	568	62.2	7.56	2-hydroxyacyl- lyase 1	26.23	64	10
BUX.s01513.339	294	33.3	5.74	cre-eif- protein	37.76	80	10
BUX.s01513.65	373	42.6	5.27	in family member (srp-7)	31.1	107	10
BUX.s01513.75	483	52.9	6.89	adp-ribosylation factor gtpase activating protein 3	30.85	55	10
BUX.s01518.109	205	22.8	5.44	gtp-binding protein ypt1	66.83	216	10
BUX.s01640.15	508	55.2	7.43	3-oxoacid transferase 1	30.91	71	10
BUX.s01653.108	934	103.8	9.36	mixed-lineage leukemia	16.81	46	10
BUX.s01653.413	344	38.7	8.44	actin-binding homolog 1a	42.15	97	10
BUX.s01653.447	1190	132.9	7.56	microtubule associated protein xmap215	12.69	41	10
BUX.c00128.1	268	30	6.95	heavy polypeptide non- isoform cra_b	45.9	63	9
BUX.s00036.133	386	42.3	8.5	elegans protein confirmed by transcript evidence	29.79	79	9
BUX.s00055.48	673	74.7	5.76	armadillo beta-catenin-like repeat family protein	20.8	70	9
BUX.s00055.99	380	44.9	7.15	gnas complex locus	37.37	60	9
BUX.s00083.111	177	19.9	4.98	gtp-binding protein alpha gnao	66.1	127	9
BUX.s00110.137	935	105.4	8.85	cre-ppw-2 protein	16.68	63	9
BUX.s00116.158	768	89.6	6.16	oligopeptidase a	15.63	51	9
BUX.s00116.271	353	38.3	6.09	pyruvate dehydrogenase	35.13	119	9
BUX.s00116.30	299	32.9	5.71	nsfl1 cofactor	41.81	86	9
BUX.s00116.353	544	61.5	5.73	---NA---	29.6	59	9
BUX.s00116.440	565	64	5.8	ubiquitin-activating enzyme e1	25.31	58	9
BUX.s00116.461	203	22.9	6.09	ras-like gtp-binding protein	56.16	147	9
BUX.s00116.466	523	57.7	8.38	calcium atpase	26	55	9
BUX.s00116.502	272	29.7	9.1	ubiquinol-cytochrome c rieske iron-sulfur polypeptide 1	45.96	128	9
BUX.s00116.514	287	32.9	6.18	capping protein (actin filament) muscle z- alpha 2	37.63	81	9
BUX.s00116.69	588	64.4	9.86	---NA---	21.09	62	9
BUX.s00116.913	569	63.5	5.03	---NA---	25.31	41	9
BUX.s00117.26	335	37.9	7.25	---NA---	36.42	90	9
BUX.s00128.32	197	22.8	10.11	ribosomal protein l11	54.82	315	9
BUX.s00139.28	544	60.1	8.53	amp dependent	23.71	49	9
BUX.s00206.23	420	43.8	4.92	quinone oxidoreductase	40.48	119	9
BUX.s00240.9	509	56.3	6.67	serine threonine protein kinase	28.68	68	9
BUX.s00252.129	421	46.1	6.42	acyl-coenzyme a short branched chain	29.45	114	9
BUX.s00294.15	439	49.3	5.58	galactokinase 2	26.42	66	9
BUX.s00294.2	215	24.4	7.39	hypoxanthine-guanine phosphoribosyltransferase	59.53	55	9
BUX.s00294.32	987	113.5	7.31	5 -3 exoribonuclease 2	11.75	30	9
BUX.s00294.4	314	36.3	5.43	---NA---	37.26	65	9
BUX.s00294.46	431	50.6	5.72	6-phosphofructo-2-kinase fructose- -biphosphatase 2	31.09	66	9
BUX.s00298.103	1813	204.2	7.14	domain iii family protein	7.56	51	9
BUX.s00298.175	195	21	9.98	ribosomal protein l22	43.59	87	9
BUX.s00333.4	271	31.5	6.76	phosphatidylinositol transfer protein	50.18	67	9
BUX.s00351.131	413	46.8	6.79	glutamate synthase	31.48	65	9
BUX.s00351.169	296	34.5	7.9	aminoadipate-semialdehyde dehydrogenase-phosphopantetheinyl transferase	40.2	40	9
BUX.s00351.229	461	51.7	7.87	lethal family member (let-805)	32.54	83	9
BUX.s00351.251	383	43.5	5.62	---NA---	32.11	35	9
BUX.s00358.16	160	17.3	7.37	---NA---	71.25	254	9
BUX.s00364.24	340	38.6	6.9	cell differentiation protein rcd1 homolog	42.06	61	9
BUX.s00397.117	145	16.2	10.49	ribosomal protein s19	45.52	90	9
BUX.s00397.59	216	24.2	9.76	large subunit ribosomal protein 1	37.96	128	9
BUX.s00397.83	324	35.4	5.39	eukaryotic initiation factor protein	40.43	95	9
BUX.s00422.202	180	20.3	8.81	fatty acid retinoid binding protein precursor	50	181	9
BUX.s00422.245	158	19.3	9.47	---NA---	81.65	143	9
BUX.s00422.358	117	14.2	7.06	cytochrome oxidase c subunit vib family protein	57.26	92	9
BUX.s00422.401	240	25.9	7.01	---NA---	61.25	53	9
BUX.s00422.513	375	42	8.65	3-hydroxyisobutyryl-coenzyme a hydrolase	28.27	73	9
BUX.s00422.527	756	83.8	6.1	cre-mnp-1 protein	18.39	61	9
BUX.s00422.626	365	42.3	6.16	mitogen-activated protein kinase 1	30.96	156	9
BUX.s00460.470	455	50.3	5.83	-like 1	28.13	51	9
BUX.s00466.57	274	30.6	7.56	l-aspartate dehydrogenase	47.81	33	9
BUX.s00520.46	494	55	6.68	uridine 5 -monophosphate synthase	22.47	31	9
BUX.s00532.23	365	40.9	8	aspartic endopeptidase pep2	30.96	86	9
BUX.s00579.120	497	55.9	6.48	selenium binding protein 1	27.36	27	9
BUX.s00579.24	442	49.1	6.18	aldehyde dehydrogenase	29.64	134	9
BUX.s00579.501	269	30.1	6.25	fk506-binding protein family member (fkb-5)	46.47	88	9
BUX.s00609.24	506	57.6	7.69	beta-lactamase-like protein 2	28.26	52	9
BUX.s00647.119	207	23.9	9.03	---NA---	65.22	94	9
BUX.s00649.27	349	39	9.01	zinc-binding dehydrogenase family protein	41.83	79	9
BUX.s00669.37	468	51.5	10.1	---NA---	35.26	40	9
BUX.s00705.13	235	26.4	5.05	complement component	46.81	115	9
BUX.s00713.1011	240	26.4	4.41	gut cathepsin l-like cysteine protease	64.17	602	9
BUX.s00713.137	249	27.6	5.86	6-phosphogluconolactonase	50.2	52	9
BUX.s00713.143	300	34.5	8.29	protein lsm14 homolog a	41	68	9
BUX.s00713.341	809	89.4	5.15	swirm domain containing protein	14.34	57	9
BUX.s00713.422	151	16.2	10.48	small subunit ribosomal protein 14	66.23	142	9
BUX.s00713.460	865	99.1	8.15	poly	13.87	43	9
BUX.s00713.495	155	17.3	7.37	uncoordinated protein 60	63.23	265	9
BUX.s00713.504	568	65.5	5.95	rac serine threonine kinase	21.83	38	9
BUX.s00713.523	431	49.5	6.42	---NA---	29.7	67	9
BUX.s00713.532	218	24.5	5.06	glutaredoxin 3	55.05	58	9
BUX.s00713.596	965	109.6	5.36	hypothetical protein LOAG_08027 [Loa loa]	10.57	42	9
BUX.s00713.640	236	26.5	7.85	thioredoxin domain-containing protein 1	52.12	78	9
BUX.s00713.709	421	45.3	6.6	probable imidazolonepropionase	29.45	38	9
BUX.s00713.98	477	55.8	8.4	hsp20 alpha crystallin family protein	26	100	9
BUX.s00773.28	354	40.9	6.1	guanine nucleotide-binding protein g subunit alpha-1	34.18	69	9
BUX.s00773.3	325	36.5	8.34	amp-binding enzyme family protein	39.08	72	9
BUX.s00813.3	145	16.8	4.87	---NA---	68.97	61	9
BUX.s00961.41	206	23.7	7.55	cre-gst-5 protein	47.57	78	9
BUX.s01038.18	472	52.9	7.77	acylamino-acid-releasing enzyme	25.64	54	9
BUX.s01038.196	155	17.7	10.77	ribosomal protein s18	49.03	131	9
BUX.s01038.231	206	23.8	6.4	cre-gst-9 protein	59.71	76	9
BUX.s01063.203	236	26.5	5.38	---NA---	47.03	110	9
BUX.s01066.3	234	25.7	9.41	cre-lys- protein	70.51	197	9
BUX.s01078.12	686	77.5	7.69	atp-dependent rna helicase ddx18	21.87	26	9
BUX.s01092.145	312	36.1	6.7	glucosylceramidase precursor (beta-glucocerebrosidase) (acid beta-glucosidase) (d-glucosyl-n-acylsphingosine glucohydrolase)	38.14	30	9
BUX.s01109.106	145	15.7	5.38	---NA---	57.24	113	9
BUX.s01109.131	341	37.1	6.86	cysteine synthase	44.28	65	9
BUX.s01109.168	217	23.5	6.54	phosphoglucomutase	53.92	133	9
BUX.s01109.319	856	97.1	8.18	---NA---	15.89	54	9
BUX.s01109.343	171	18.5	8.81	cyclophilin ovcyp-2	63.74	249	9
BUX.s01109.357	325	35.7	4.51	uv excision repair protein	44.31	116	9
BUX.s01109.397	382	42.5	6.16	beta-ureidopropionase	37.17	90	9
BUX.s01109.459	372	41.5	6.06	serine protease inhibitor serpin-4	30.38	71	9
BUX.s01109.526	667	76.2	5.67	squamous cell carcinoma antigen recognized by t cells 3	19.94	30	9
BUX.s01109.75	4697	502.1	4.4	---NA---	3.21	55	9
BUX.s01141.42	516	57.8	8.13	ceramide kinase	23.64	53	9
BUX.s01141.59	3661	423	5.47	cre-dys-1 protein	3.17	19	9
BUX.s01141.76	784	91.3	5.15	nuclear cap binding protein subunit 80kda	19.52	62	9
BUX.s01141.81	402	45.5	5.33	uncoordinated protein isoform confirmed by transcript evidence	27.61	57	9
BUX.s01143.208	410	45.4	5.53	---NA---	36.1	105	9
BUX.s01143.231	341	39.1	5.88	farnesyl pyrophosphate synthetase	46.33	36	9
BUX.s01143.28	418	45.9	4.49	---NA---	36.36	54	9
BUX.s01143.343	483	54	6.87	phospholipase d3	29.61	50	9
BUX.s01143.364	224	24.7	6.64	---NA---	58.93	60	9
BUX.s01143.64	1174	134.2	5.72	peptidase family m1 containing protein	11.07	60	9
BUX.s01144.151	605	67.2	5.49	replication protein a 70 kda dna-binding subunit	21.65	54	9
BUX.s01144.290	432	49.5	6.92	uncharacterized aminotransferase sso0104	29.86	36	9
BUX.s01144.52	211	24.2	5.07	tubulin beta chain-like	51.66	87	9
BUX.s01147.229	786	89	7.93	uncoordinated family member (unc-32)	17.56	47	9
BUX.s01254.136	452	51.1	6.09	trehalose 6-phosphate synthase	21.9	49	9
BUX.s01254.138	345	38.2	7.72	diphosphomevalonate decarboxylase	32.75	53	9
BUX.s01254.329	616	67.7	9.06	vesicle-associated membrane protein-associated protein a	21.27	60	9
BUX.s01259.45	395	43.6	7.12	cysteine peptidase precursor	29.37	70	9
BUX.s01268.73	332	37.2	8.75	pepsinogen c	33.73	92	9
BUX.s01281.158	152	16.8	8.13	---NA---	53.29	148	9
BUX.s01281.255	200	21.8	7.43	peptidylprolyl isomerase b	52.5	114	9
BUX.s01281.42	337	38.1	6.33	dimeric dihydrodiol dehydrogenase	35.01	57	9
BUX.s01281.71	225	25.5	8.81	---NA---	52.44	91	9
BUX.s01288.40	395	44.5	5.05	mov34 mpn pad-1 family protein	31.9	77	9
BUX.s01337.66	444	50.7	5.2	---NA---	25.23	100	9
BUX.s01438.126	372	40.5	8.27	---NA---	38.17	105	9
BUX.s01438.141	1200	135.8	5.99	dna-directed rna polymerase ii subunit rpb2	11.67	33	9
BUX.s01438.75	212	23.4	6.68	ras-related protein rab-2a	49.06	102	9
BUX.s01513.121	268	27	8.09	---NA---	49.25	68	9
BUX.s01513.167	488	56.5	4.75	protein kinase c substrate 80k-h	25.41	55	9
BUX.s01513.242	405	43.9	8.5	short-chain dehydrogenase	26.17	107	9
BUX.s01513.284	251	28.1	5.9	proteasome subunit alpha type-3	45.02	105	9
BUX.s01653.137	1228	140.4	5.55	elegans protein partially confirmed by transcript evidence	10.99	33	9
BUX.s01653.267	149	17.1	5.87	elegans protein confirmed by transcript evidence	66.44	311	9
BUX.s01653.331	315	35.4	7.75	ubiquitin fusion degradation protein ufd1 containing protein	40	50	9
BUX.s01653.49	283	32.7	8.91	actin-related protein 2 3 complex subunit 2	54.42	36	9
BUX.s01653.57	625	72.1	6.49	elegans protein confirmed by transcript evidence	19.36	43	9
BUX.s01653.94	338	37.4	9.16	pyruvate dehydrogenase component x	39.94	47	9
BUX.s01656.4	355	40.2	5.74	eukaryotic translation initiation factor 2 subunit 1	38.31	91	9
BUX.s01656.81	162	18.7	10.9	ribosomal protein l21	46.3	132	9
BUX.s01660.46	1145	127.1	5.85	---NA---	10.48	38	9
BUX.c03162.1	323	36.7	6.79	glycogen synthase	44.58	121	8
BUX.s00036.166	364	41.9	5.72	---NA---	30.22	77	8
BUX.s00036.40	448	51.2	5.64	nucleoporin 155kda	24.33	33	8
BUX.s00036.97	219	24.6	6.11	strictosidine synthase	47.03	88	8
BUX.s00055.102	351	38.9	9.01	vacuolar protein sorting-associated protein 4a	33.9	51	8
BUX.s00055.114	227	25.3	5.88	proteasome (macropain) alpha 4	43.61	93	8
BUX.s00055.219	434	49.7	8.16	mitochondrial import inner membrane translocase subunit tim44	23.73	35	8
BUX.s00055.288	171	19.6	4.89	ferritin	56.14	90	8
BUX.s00055.321	238	27.6	6.7	eukaryotic translation initiation factor 3 subunit k	43.7	65	8
BUX.s00083.117	632	69.8	9.32	cre-spg-7 protein	21.36	60	8
BUX.s00083.5	103	11.4	11.19	h4 histone protein	53.4	223	8
BUX.s00083.54	194	22.4	9.76	small subunit ribosomal protein 7	52.58	249	8
BUX.s00083.91	458	50.4	6.86	nadh:flavin oxidoreductase nadh oxidase	24.67	71	8
BUX.s00092.2	675	76	5.96	atp-dependent transporter	16.89	61	8
BUX.s00116.138	646	74.3	7.69	eps (human endocytosis) related family member (eps-8)	19.81	57	8
BUX.s00116.147	278	31.6	7.18	lin-24 like family member	31.65	49	8
BUX.s00116.366	315	36.4	5.36	serine threonine-protein phosphatase 2a catalytic subunit alpha isoform	36.83	90	8
BUX.s00116.398	896	101.8	5.05	general vesicular transport factor p115	11.61	33	8
BUX.s00116.507	204	24	11.4	ribosomal protein l15	36.76	105	8
BUX.s00116.610	306	34.9	7.49	dna pantothenate metabolism flavoprotein	32.35	29	8
BUX.s00116.657	380	42.8	6.68	methionine aminopeptidase	29.47	30	8
BUX.s00116.80	333	37.1	8.25	cre-nsy-4 protein	39.64	54	8
BUX.s00116.871	107	12.1	7.49	cystatin c	70.09	162	8
BUX.s00116.925	304	34.5	9.09	elegans protein partially confirmed by transcript evidence	34.54	42	8
BUX.s00139.74	333	36	7.56	l-lactate dehydrogenase	39.04	56	8
BUX.s00150.2	150	17.2	7.27	globin	63.33	155	8
BUX.s00252.73	175	20.5	6.37	cytochrome c oxidase subunit va	36.57	63	8
BUX.s00294.145	400	45.4	6.55	cre-ddl-3 protein	29	62	8
BUX.s00294.29	571	62.4	8.25	methylcrotonoyl-coenzyme a carboxylase 2	23.12	62	8
BUX.s00294.54	126	14.6	4.56	---NA---	46.03	225	8
BUX.s00294.74	530	60.4	7.84	elegans protein confirmed by transcript evidence	19.43	64	8
BUX.s00294.85	111	11.2	4.68	60s acidic ribosomal protein p2	91.89	320	8
BUX.s00298.164	232	25.9	4.25	acidic leucine-rich nuclear phosphoprotein 32-related protein (anp32 acidic nuclear phospho protein)	53.88	136	8
BUX.s00298.221	199	21.8	5.07	nascent polypeptide-associated complex alpha subunit	57.79	173	8
BUX.s00298.39	350	37	10.49	histone h1 -1	24.29	86	8
BUX.s00333.37	812	89.7	5.05	integrin beta subunit (agap000815-pa)	13.3	37	8
BUX.s00333.66	281	32.1	8.47	---NA---	28.47	39	8
BUX.s00336.9	182	20.7	7.88	---NA---	55.49	77	8
BUX.s00351.144	178	20.5	9.73	---NA---	60.67	53	8
BUX.s00351.179	231	25.5	8.06	thioredoxin peroxidase	48.05	132	8
BUX.s00351.265	230	26.6	5.53	glyoxalase i	43.91	50	8
BUX.s00351.425	584	66.2	5.71	tetratricopeptide repeat domain 1	19.52	54	8
BUX.s00351.433	521	58.1	5.06	leucine-rich transmembrane	24.57	29	8
BUX.s00351.452	307	32.8	9.51	mevalonate kinase family protein	33.88	40	8
BUX.s00351.49	256	29	6.44	hydroxyacyl glutathione hydrolase	50	59	8
BUX.s00351.62	435	49.6	9.48	clathrin-associated protein	23.22	32	8
BUX.s00364.192	657	74.9	8.43	elegans protein partially confirmed by transcript evidence	15.98	27	8
BUX.s00422.145	2528	284.3	6.24	---NA---	4.87	32	8
BUX.s00422.154	270	30.5	5.62	ral-1 protein	42.22	72	8
BUX.s00422.229	155	19.5	9.61	---NA---	65.81	68	8
BUX.s00422.232	217	26.1	9.28	---NA---	50.69	58	8
BUX.s00422.244	140	17.1	9.31	---NA---	83.57	80	8
BUX.s00422.277	375	43	7.74	altered response to gravity	27.73	50	8
BUX.s00422.388	542	61.5	4.82	calreticulin family protein	19.74	54	8
BUX.s00422.400	297	32.8	7.01	cre-dao-3 protein	45.45	68	8
BUX.s00422.451	199	22	7.36	immunoglobulin i-set domain containing protein	57.29	238	8
BUX.s00422.698	180	19.9	9.13	---NA---	50	143	8
BUX.s00422.85	975	112.6	4.79	viral a-type inclusion protein	13.03	19	8
BUX.s00460.290	213	24.4	6.89	---NA---	49.77	59	8
BUX.s00460.292	264	29.9	10.1	---NA---	34.47	137	8
BUX.s00460.486	323	36.2	6.89	guanylate kinase family protein	37.77	99	8
BUX.s00460.58	413	44.4	8.35	3-keto-acyl- thiolase	28.81	69	8
BUX.s00483.2	296	31.4	8.03	3-hydroxyisobutyrate dehydrogenase	48.65	69	8
BUX.s00520.25	788	86.9	5.76	sel-1 suppressor of lin-12-like ( elegans)	17.39	18	8
BUX.s00520.49	540	61.1	8.98	cre-skp-1 protein	24.26	26	8
BUX.s00543.57	234	25.6	7.08	nadh dehydrogenase	52.99	34	8
BUX.s00579.177	308	34.8	7.87	elegans protein confirmed by transcript evidence	34.74	91	8
BUX.s00579.4	537	58.7	6.9	---NA---	25.88	62	8
BUX.s00579.427	442	48.5	7.2	-like 2 ( coli)	24.21	39	8
BUX.s00579.428	1071	118.5	8.84	testis- isoform cra_a	10.08	34	8
BUX.s00579.462	212	23.7	9.19	ribosomal protein s5	32.55	240	8
BUX.s00579.575	315	33.8	5.19	ribokinase	41.27	85	8
BUX.s00580.2	229	24.2	7.11	alcohol dehydrogenase	44.54	87	8
BUX.s00607.2	248	28.4	10.49	ribosomal protein s6	31.05	124	8
BUX.s00647.219	182	20.5	5.68	adp-ribosylation factor 1	57.14	80	8
BUX.s00649.33	799	89.4	7.25	elegans protein partially confirmed by transcript evidence	14.89	62	8
BUX.s00658.4	1751	194.9	6.25	ubiquitin carboxyl-terminal	8.4	24	8
BUX.s00705.73	139	15.3	9.35	cre-atp-4 protein	47.48	109	8
BUX.s00713.100	498	58.3	5.43	splicing factor subunit 60kda	22.49	34	8
BUX.s00713.1034	399	44.3	4.86	gut cathepsin l-like cysteine protease	27.57	132	8
BUX.s00713.1066	514	58.1	6.54	o-glycosyl hydrolase family 30 protein	30.74	86	8
BUX.s00713.1162	356	39.8	4.84	sumo-activating enzyme subunit 1	31.74	65	8
BUX.s00713.127	162	17.9	10.76	ribosomal protein l23a-like	48.77	93	8
BUX.s00713.154	772	87.5	7.46	zinc finger	16.58	28	8
BUX.s00713.164	462	52.9	6.7	alpha-l- tissue	25.11	91	8
BUX.s00713.2	669	76.2	5.68	structure-specific recognition protein 1	15.84	39	8
BUX.s00713.488	362	41.3	6.83	paxillin	30.11	98	8
BUX.s00713.585	737	88.6	5.63	crooked neck pre-mrna splicing factor-like 1	15.06	29	8
BUX.s00713.632	404	44.3	8.87	mitochondrial precursor	25.99	75	8
BUX.s00713.637	385	41.6	4.91	---NA---	33.25	87	8
BUX.s00713.689	337	37.6	6.62	elongation factor ts	34.72	56	8
BUX.s00713.748	738	83.3	5.9	s-methyl-5 -thioadenosine phosphorylase-like	12.2	53	8
BUX.s00713.805	302	33.8	6.47	ester hydrolase c11orf54 homolog	40.07	65	8
BUX.s00713.807	2015	229.1	5.17	rod (drosophila eal) homolog family member (rod-1)	5.21	11	8
BUX.s00713.829	906	101.8	6.87	dehydrogenase e1 and transketolase domain containing 1	12.58	26	8
BUX.s00713.841	288	33	5.48	3-hydroxyanthranilate -dioxygenase	38.89	57	8
BUX.s00713.866	235	26.3	5.45	---NA---	44.26	83	8
BUX.s00713.880	436	48.3	5.35	fkbp-type peptidyl-prolyl cis-trans isomerase- 59	25.46	46	8
BUX.s00713.951	359	41.6	6.14	hypothetical protein [Tuber melanosporum Mel28]	27.86	52	8
BUX.s00773.4	197	22.1	8.7	malonyl- synthase	52.28	80	8
BUX.s00813.53	230	26	8.15	protein	41.3	67	8
BUX.s00813.98	721	81.2	6.64	sec14-like 1 ( cerevisiae)	19.97	75	8
BUX.s00854.12	197	23.3	9.98	---NA---	56.85	68	8
BUX.s01063.103	249	26.8	6.37	---NA---	37.75	122	8
BUX.s01063.170	469	53.6	5.96	splicing factor subunit 1	29.85	48	8
BUX.s01063.206	256	28.8	7.23	---NA---	41.41	50	8
BUX.s01063.93	430	46.9	7.72	nucleolysin tia-1	27.67	78	8
BUX.s01078.180	440	49.7	6.15	asparaginyl-trna synthetase	27.27	55	8
BUX.s01092.124	510	57.1	5.19	carboxypeptidase e	20.78	58	8
BUX.s01092.153	526	58.6	5.2	---NA---	20.15	49	8
BUX.s01092.251	519	58.7	8.35	---NA---	22.16	40	8
BUX.s01102.26	919	104.7	8.41	cre-ppw-2 protein	12.51	54	8
BUX.s01102.48	263	28.4	6.99	succinate dehydrogenase	46.77	71	8
BUX.s01109.163	138	15.2	6.18	---NA---	70.29	133	8
BUX.s01109.383	228	25.5	9.42	erg2 and sigma1 receptor like protein	44.3	83	8
BUX.s01109.402	398	43.4	8.54	hydroxysteroid (17-beta) dehydrogenase 4	33.17	107	8
BUX.s01109.521	130	14.4	7.12	ribosomal protein s12	56.15	258	8
BUX.s01109.613	1281	145.4	5.21	copine family protein	10.23	31	8
BUX.s01143.109	140	15.6	6.55	---NA---	65	138	8
BUX.s01143.185	660	73.3	6.89	proprotein convertase 2	18.79	66	8
BUX.s01143.327	149	16.8	5.21	dna-directed rna polymerases and iii kda	65.77	22	8
BUX.s01143.369	917	103.3	6.28	alpha catenin	12.43	16	8
BUX.s01144.22	274	30	5.33	---NA---	31.02	120	8
BUX.s01144.235	317	34.9	7.37	glyoxylate reductase hydroxypyruvate reductase	29.34	73	8
BUX.s01144.270	254	28.4	10.14	---NA---	33.46	56	8
BUX.s01145.68	543	61.3	5.69	---NA---	25.6	45	8
BUX.s01145.81	168	18.2	8.53	peptidylprolyl isomerase b (cyclophilin b)	55.95	86	8
BUX.s01147.122	447	50.1	5.94	asparaginyl-trna synthetase	29.31	30	8
BUX.s01147.177	396	43.7	5.92	cysteine protease	31.31	45	8
BUX.s01149.101	779	91.1	8.57	cullin 4b	12.97	23	8
BUX.s01149.77	480	54.8	4.67	double-strand-break repair protein rad21 homolog	26.88	34	8
BUX.s01150.3	435	48.7	4.96	serine carboxypeptidase	26.44	58	8
BUX.s01198.13	480	54.8	6.6	serine threonine-protein phosphatase 5	22.29	21	8
BUX.s01198.175	420	47.3	4.98	retinoblastoma binding protein 4	25.71	62	8
BUX.s01226.51	346	38.3	5.21	cathepsin b-like cysteine proteinase	23.41	133	8
BUX.s01254.11	371	42.2	6.92	aminopeptidase a	26.42	61	8
BUX.s01254.284	184	19.5	6.58	dj-1 family protein	58.15	140	8
BUX.s01254.314	564	62.8	7.8	cre-tcer-1 protein	20.57	48	8
BUX.s01254.320	541	61.2	5.92	vesicle protein sorting-associated	27.54	29	8
BUX.s01254.345	433	49.2	8.35	cre-snt-1 protein	19.63	70	8
BUX.s01254.51	357	38.7	4.69	ran gtpase activating protein 1	29.69	48	8
BUX.s01268.28	427	50	8.05	serine protease	22.25	72	8
BUX.s01268.64	360	40.1	8.98	---NA---	24.72	45	8
BUX.s01281.159	145	16.1	5.24	---NA---	63.45	157	8
BUX.s01281.327	300	33.9	8.46	---NA---	28.67	67	8
BUX.s01281.374	328	35.7	5.68	pap-inositol- -phosphatase	30.49	65	8
BUX.s01281.45	387	42.1	8	g protein beta 1 subunit	31.52	31	8
BUX.s01281.520	246	27.9	7.85	succinate dehydrogenase	49.59	102	8
BUX.s01281.531	165	18.4	5.95	actin-depolymerizing factor 1	62.42	100	8
BUX.s01281.82	362	40.1	7.4	---NA---	25.69	169	8
BUX.s01513.147	426	47.1	6.95	adenylosuccinate synthetase isozyme 1	24.65	92	8
BUX.s01513.180	190	21.7	5.72	glucosamine 6-phosphate n-acetyltransferase	46.84	60	8
BUX.s01513.226	423	47.6	7.24	cystathionine gamma-lyase	31.91	78	8
BUX.s01513.325	214	23.4	7.65	---NA---	51.87	83	8
BUX.s01518.52	301	33.1	8.21	rna recognition domain-containing protein containing protein	29.57	232	8
BUX.s01533.1	138	15.3	5.2	---NA---	70.29	73	8
BUX.s01653.113	668	74.2	6.77	lateral signaling target family member (lst-4)	15.87	37	8
BUX.s01653.438	446	51.5	6.43	---NA---	26.46	57	8
BUX.s01653.62	518	59.1	6.47	rna recognition motif containing protein	17.18	74	8
BUX.s01659.28	434	49.1	6.58	homogentisate -dioxygenase	32.03	75	8
BUX.s01661.49	334	38.4	9.31	signal recognition particle 68	39.82	64	8
BUX.c08042.1	67	8	5.45	cre-sdha-1 protein	91.04	95	7
BUX.s00036.169	987	108.3	4.64	---NA---	13.68	45	7
BUX.s00036.185	246	26.9	6.13	proteasome a-type and b-type family protein	42.68	90	7
BUX.s00036.81	588	67	4.75	m13 family	17.86	42	7
BUX.s00055.136	1713	190.4	6.23	heat repeat-containing protein 7a	6.07	44	7
BUX.s00083.113	958	107.3	6.7	---NA---	12.11	28	7
BUX.s00083.121	306	33.3	6.42	branched chain keto acid dehydrogenase beta polypeptide	32.03	50	7
BUX.s00083.28	336	38.1	7.68	cathepsin f	30.06	61	7
BUX.s00083.34	342	36.8	6.42	cysteine synthase	35.67	58	7
BUX.s00083.45	208	22.1	8.56	---NA---	50.96	139	7
BUX.s00083.80	227	25.7	5.16	---NA---	30.4	54	7
BUX.s00110.61	471	50.9	8.98	sec23 protein	24.63	64	7
BUX.s00116.12	219	24.5	6.65	---NA---	58.45	119	7
BUX.s00116.132	239	26.8	8.43	dolichyl-phosphate mannosyltransferase polypeptide catalytic subunit	32.64	27	7
BUX.s00116.136	544	61.7	5.95	amyloid beta precursor protein-binding protein 1	20.59	35	7
BUX.s00116.170	432	49.6	6.58	nitrilase and fragile histidine triad fusion protein hit	24.31	50	7
BUX.s00116.229	475	52.9	5.06	proline synthetase associated	17.68	36	7
BUX.s00116.326	337	39	5	protein tyrosine non-receptor type 12	28.49	26	7
BUX.s00116.391	338	39.5	8.66	elegans protein partially confirmed by transcript evidence	28.11	70	7
BUX.s00116.422	523	60.3	7.65	flavin monooxygenase	17.78	55	7
BUX.s00116.439	1218	133.5	7.94	nuclear pore complex protein protein isoform partially confirmed by transcript evidence	6.4	56	7
BUX.s00116.522	316	34.7	7.74	short chain dehydrogenase reductase family member 5	28.8	22	7
BUX.s00116.569	710	79.1	4.56	ain family member (clp-1)	16.34	27	7
BUX.s00116.59	298	33.3	8.35	---NA---	22.82	62	7
BUX.s00116.7	315	34.9	9.45	---NA---	33.33	72	7
BUX.s00116.739	1427	160.9	6.35	elegans protein confirmed by transcript evidence	5.89	15	7
BUX.s00116.806	157	18.3	8.13	nadh dehydrogenase	52.23	67	7
BUX.s00117.25	350	38.8	6.05	---NA---	28	59	7
BUX.s00119.3	307	34.1	4.72	deoxyhypusine hydroxylase	31.92	31	7
BUX.s00119.6	453	50.7	5.38	histone deacetylase 1	25.17	39	7
BUX.s00128.27	632	71.3	5.85	atp-binding sub-family f member 1	18.83	50	7
BUX.s00139.14	387	42.2	4.94	cre-asp-5 protein	30.75	103	7
BUX.s00139.149	101	11	5.01	---NA---	73.27	71	7
BUX.s00139.79	413	45.4	7.66	acyl-coenzyme a dehydrogenase member 8	26.88	51	7
BUX.s00185.1	120	13.2	8.53	---NA---	71.67	100	7
BUX.s00240.36	1017	105.9	8.97	---NA---	13.27	58	7
BUX.s00259.4	134	15.9	8.94	hypothetical protein LOAG_07393 [Loa loa]	69.4	79	7
BUX.s00294.115	747	85.2	8.91	scaffold attachment factor b2	16.73	26	7
BUX.s00294.63	749	77.4	8.94	nup153 protein	15.62	28	7
BUX.s00298.246	188	22	8.84	mitochondrial cytochrome c oxidase subunit 4	31.38	87	7
BUX.s00351.21	633	71.6	6.25	rhamnose biosynthetic enzyme expressed	14.22	21	7
BUX.s00351.291	426	49.2	6.34	lysosomal acid phosphatase	24.18	61	7
BUX.s00351.370	356	39.5	8.43	ribose-phosphate pyrophosphokinase	25.28	27	7
BUX.s00351.387	359	39.8	9.1	---NA---	27.86	50	7
BUX.s00351.389	1785	202.5	5.4	neurobeachin	5.83	19	7
BUX.s00364.142	293	31.2	6	pyrroline-5-carboxylate reductase	33.45	21	7
BUX.s00364.210	141	16	5.96	lesswright	85.82	63	7
BUX.s00364.247	352	38.7	7.15	gmp reductase	31.82	72	7
BUX.s00397.93	159	18	10.78	ribosomal protein l24	35.22	101	7
BUX.s00422.107	188	21.2	6.29	---NA---	48.4	50	7
BUX.s00422.159	302	35.2	5.26	---NA---	26.16	38	7
BUX.s00422.171	548	62.9	7.84	prolyl 4-hydroxylase	17.52	19	7
BUX.s00422.239	244	29.2	9.26	---NA---	48.36	49	7
BUX.s00422.243	130	15.9	8.94	---NA---	64.62	84	7
BUX.s00422.379	140	15.7	7.43	glutaredoxin-related protein	65.71	67	7
BUX.s00422.492	335	37.4	5.24	syntaxin a	30.45	49	7
BUX.s00422.523	110	12.6	6.52	cre-hsp- protein	54.55	269	7
BUX.s00422.525	111	12.6	6.89	cre-hsp- protein	54.05	246	7
BUX.s00422.540	229	25.9	8.12	grpe protein homolog mitochondrial	37.99	67	7
BUX.s00422.544	417	48.3	4.34	calsequestrin family protein	25.42	98	7
BUX.s00422.56	176	19.6	8	---NA---	60.23	53	7
BUX.s00422.631	440	50.7	7.3	n-myristoyltransferase 1	23.18	40	7
BUX.s00422.635	252	28.5	5.2	---NA---	40.87	91	7
BUX.s00422.73	475	54.6	5.25	ectonucleotide pyrophosphatase phosphodiesterase 6	24.63	67	7
BUX.s00460.152	275	29.7	5.03	mitochondrial succinyl- ligase	29.82	61	7
BUX.s00460.216	443	50.2	6.62	histidine acid phosphatase family protein	24.38	45	7
BUX.s00460.432	355	41	9.01	prostaglandin e synthase 2	19.44	20	7
BUX.s00460.435	151	17.5	10.77	ribosomal protein s13	37.75	100	7
BUX.s00460.473	671	75.2	7.68	elegans protein partially confirmed by transcript evidence	16.24	32	7
BUX.s00460.481	123	14.2	10.9	ribosomal protein l35	26.83	109	7
BUX.s00460.496	558	63.3	8.65	eukaryotic translation initiation factor 2a	16.13	18	7
BUX.s00543.24	687	78.4	8.06	pre-mrna-splicing factor prp1	12.37	20	7
BUX.s00579.183	442	50.4	6.19	legumain	27.38	87	7
BUX.s00579.204	331	36.1	6.9	cre-dhs-7 protein	38.37	64	7
BUX.s00579.288	409	46.7	7.33	---NA---	30.81	50	7
BUX.s00579.304	260	29.9	8.84	msp domain containing protein	33.85	39	7
BUX.s00579.306	800	88	5.41	ns1 binding protein	12	27	7
BUX.s00579.459	338	38.7	6.02	mitogen-activated protein kinase kinase 7	27.22	35	7
BUX.s00579.471	333	37.2	5.39	ubiquitin specific peptidase 14 (trna-guanine transglycosylase)	31.83	57	7
BUX.s00579.478	509	57.4	6.54	leucine carboxyl methyltransferase	17.29	43	7
BUX.s00579.589	552	62.5	6.13	cre-fars-3 protein	17.75	45	7
BUX.s00579.637	359	40.6	8.18	cre-lbp-4 protein	23.96	48	7
BUX.s00579.638	204	23.5	7.4	lipid binding protein family member (lbp-3)	45.1	92	7
BUX.s00579.649	126	13.5	5.22	profilin	63.49	110	7
BUX.s00600.114	245	27.3	8.4	vamp (vesicle-associated membrane protein)-associated protein b and c	32.24	69	7
BUX.s00609.139	391	44.3	8.54	signal recognition particle 72 kda protein	26.6	65	7
BUX.s00625.1	182	21	9.28	---NA---	43.96	57	7
BUX.s00647.68	181	19.6	8.28	---NA---	44.2	63	7
BUX.s00670.2	306	34	5.14	elegans protein confirmed by transcript evidence	28.43	37	7
BUX.s00705.37	1014	115.5	6.1	cohesin subunit sa-2	9.27	55	7
BUX.s00713.1074	392	45	6.07	cathepsin z	25	88	7
BUX.s00713.1137	223	25.2	6.33	---NA---	32.74	69	7
BUX.s00713.1157	287	31.9	8.76	3-hydroxyacyl-coa dehyrogenase	29.62	30	7
BUX.s00713.14	409	46.7	7.39	acid prostate	25.92	40	7
BUX.s00713.179	185	21.3	11.9	---NA---	34.59	48	7
BUX.s00713.184	334	39.2	8.25	calcium-binding protein 39	34.13	62	7
BUX.s00713.203	267	28.2	8.92	dehydrogenase reductase sdr family member 4	33.33	50	7
BUX.s00713.621	253	28.5	5.54	signal recognition particle receptor subunit beta	37.15	51	7
BUX.s00713.695	288	32.9	7.28	---NA---	44.44	77	7
BUX.s00713.735	452	50.7	4.65	glutamate-rich wd repeat containing 1	22.12	37	7
BUX.s00713.842	297	34.2	4.63	otu ubiquitin aldehyde binding like	34.01	41	7
BUX.s00713.977	243	27.3	5.34	isoform a	34.98	71	7
BUX.s00961.134	181	20.6	6.58	adp-ribosylation factor 1	53.04	88	7
BUX.s00961.42	209	23.8	7.06	---NA---	41.63	90	7
BUX.s00964.21	229	26	10.1	splicing arginine serine-rich 1	37.99	61	7
BUX.s01038.188	520	58.8	7.81	elegans protein partially confirmed by transcript evidence	14.81	34	7
BUX.s01063.105	149	16.8	7.93	---NA---	47.65	44	7
BUX.s01063.152	470	54.7	5.59	trehalase family protein	25.53	31	7
BUX.s01063.169	329	37	5.88	epidermal retinol dehydrogenase 2	27.66	61	7
BUX.s01063.184	164	18.4	7.24	glutathione peroxidase	52.44	103	7
BUX.s01063.85	352	37.2	7.69	alcohol dehydrogenase 1	34.38	75	7
BUX.s01066.100	959	109.8	5.4	cellular apoptosis susceptibility protein	10.84	21	7
BUX.s01069.1	259	30.1	6.64	aldo keto reductase family protein	46.33	91	7
BUX.s01078.137	320	36	6.67	cathepsin z	40	134	7
BUX.s01078.142	275	30.4	5.55	hexokinase	38.55	70	7
BUX.s01078.143	221	24.3	5.05	hexokinase family protein	45.7	62	7
BUX.s01078.40	270	30.4	6.2	rna-associated family member (car-1)	30.37	53	7
BUX.s01092.187	313	35.4	6.51	---NA---	26.84	42	7
BUX.s01092.188	393	44	5.58	aldehyde dehydrogenase	30.03	45	7
BUX.s01092.39	574	64.5	8.65	4-coumarate: ligase	20.21	33	7
BUX.s01109.188	422	46.7	8.4	saccharopine dehydrogenase	25.59	67	7
BUX.s01109.298	236	25.2	7.42	dihydropteridine reductase	45.34	78	7
BUX.s01109.365	304	34.9	7.94	ras-related gtp binding a	35.2	58	7
BUX.s01109.575	526	57.3	4.3	---NA---	21.29	40	7
BUX.s01109.7	1135	130.2	5.54	cre-cyp-37a1 protein	8.19	42	7
BUX.s01139.3	394	44.9	6.71	arp2 actin-related protein 2 homolog	25.13	58	7
BUX.s01141.18	294	32.7	4.98	phosphoacetylglucosamine mutase	30.61	28	7
BUX.s01141.54	390	43	5.78	---NA---	25.38	65	7
BUX.s01141.98	216	23.2	8.22	member ras oncogene family	50	84	7
BUX.s01142.31	240	25.5	9.1	cre-acdh-10 protein	47.92	110	7
BUX.s01142.42	278	31.2	9.07	---NA---	34.53	40	7
BUX.s01143.142	140	15.5	6.76	---NA---	65.71	154	7
BUX.s01143.153	1055	123	6.01	intron-binding protein aquarius	10.52	34	7
BUX.s01143.211	93	9.6	9.31	---NA---	68.82	77	7
BUX.s01143.340	261	29.8	6.44	---NA---	33.33	33	7
BUX.s01143.344	379	42.9	7.15	transcriptional sir2 family protein	24.27	18	7
BUX.s01143.67|calmodulin	149	16.8	4.22	---NA---	57.72	160	7
BUX.s01143.76	364	40.5	7.21	elegans protein confirmed by transcript evidence	32.69	59	7
BUX.s01144.121	501	59.3	6.7	cytochrome p450 family protein partially confirmed by transcript evidence	18.56	27	7
BUX.s01144.234	259	27.5	7.78	protein	47.1	70	7
BUX.s01144.306	947	106.8	5.6	unc-45 homolog b ( elegans)	10.98	28	7
BUX.s01145.105	431	49.2	5.15	---NA---	16.71	42	7
BUX.s01147.150|adh3p	428	46.5	7.72	---NA---	20.56	50	7
BUX.s01147.47	1504	166.2	4.75	clathrin coat assembly protein	6.45	32	7
BUX.s01147.52	189	21.5	5.3	---NA---	49.74	38	7
BUX.s01149.38	289	33	5.34	hydroxysteroid (17-beta) dehydrogenase 4	36.68	24	7
BUX.s01150.37	346	38.2	4.79	arsenical pump-driving atpase	38.15	60	7
BUX.s01187.14	220	24.6	4.88	chromatin modifying protein 5	45.45	38	7
BUX.s01187.23	364	40.8	6.89	elegans protein confirmed by transcript evidence	28.57	59	7
BUX.s01187.52	110	12.4	6.8	cystatin precursor	60.91	453	7
BUX.s01198.16	2272	259.2	6.7	subfamily member 13	4.4	11	7
BUX.s01198.77	286	32.9	6.89	chloride intracellular channel exc-4	37.06	70	7
BUX.s01211.19	353	40.2	8.56	---NA---	25.78	57	7
BUX.s01226.76	317	33.6	9.13	malate dehydrogenase	22.08	64	7
BUX.s01254.180	213	23.9	8.09	charged multivesicular body protein 3	38.03	43	7
BUX.s01254.203	153	17.6	6.87	galectin protein 10	61.44	129	7
BUX.s01254.305	701	67.7	5.22	nucleoporin 62kda	14.69	45	7
BUX.s01254.316	343	39	4.5	myb-like dna-binding domain containing protein	23.03	35	7
BUX.s01254.365	129	14.7	8.79	yuw5_caeel ame: full=uncharacterized serine carboxypeptidase flags: precursor	65.12	72	7
BUX.s01259.37	165	18.6	8.21	glutathione peroxidase	57.58	83	7
BUX.s01259.43	403	44.9	6.01	cathepsin l-like protease	24.81	35	7
BUX.s01281.211	435	48.5	5.69	actin-like protein 6a	19.31	38	7
BUX.s01281.221	193	21.8	6.43	sphingosine kinase 2	74.09	30	7
BUX.s01281.407	270	28.9	10.24	cold shock domain protein a	37.78	72	7
BUX.s01281.408	176	20.1	6.01	proteasome 26s subunit	57.39	81	7
BUX.s01281.43	337	38.1	7.21	trans- -dihydrobenzene- -diol dehydrogenase	25.22	39	7
BUX.s01281.44	137	15.3	6.79	---NA---	63.5	158	7
BUX.s01281.501	203	22.8	5.26	acyl-coenzyme a dehydrogenase member 10	53.69	61	7
BUX.s01281.62	429	47	6.79	d-2-hydroxyglutarate dehydrogenase	29.84	33	7
BUX.s01288.20	150	17	9.25	40s ribosomal protein s10	52	153	7
BUX.s01337.17	359	40.5	6.2	---NA---	28.69	42	7
BUX.s01438.101	281	31.7	6.8	esterase d	35.59	89	7
BUX.s01513.131	505	56.8	6.55	capping protein (actin filament) muscle z- beta	17.43	44	7
BUX.s01513.143	1004	112.5	5.19	cadherin domain containing protein	11.65	28	7
BUX.s01513.15	272	29.8	8.68	succinic semialdehyde dehydrogenase	43.01	66	7
BUX.s01513.184	331	37.5	8.92	elegans protein confirmed by transcript evidence	30.82	39	7
BUX.s01513.309	372	42	8.88	msp-domain protein 1 variant	18.82	60	7
BUX.s01513.344	583	66.1	5.29	---NA---	16.98	46	7
BUX.s01513.88	511	59.1	8.91	24-dehydrocholesterol reductase	17.22	53	7
BUX.s01518.15	473	51.8	6.28	---NA---	25.16	45	7
BUX.s01644.8	123	14.5	10.58	ribosomal protein l31	46.34	53	7
BUX.s01653.125	332	37.2	5.3	laminin subunit beta-1	27.71	55	7
BUX.s01653.15	1192	137	8.05	thioredoxin family protein	7.05	56	7
BUX.s01653.225	214	24.2	9.47	y box binding protein 1	39.72	69	7
BUX.s01653.354	111	12.3	9.31	cytochrome c	48.65	69	7
BUX.s01653.363	131	15	9.61	cre-asg-2 protein	42.75	44	7
BUX.s01653.456	194	22	6.54	gtp-binding protein sar1b	50.52	108	7
BUX.s01653.52	378	43.7	5.76	abnormal chemotaxis family member (tax-6)	23.02	36	7
BUX.s01653.71	721	80.5	7.9	zinc c2h2 type family protein	16.09	31	7
BUX.s01656.19	656	74.3	5.39	---NA---	15.85	22	7
BUX.s01656.31	455	51.6	6.2	---NA---	20	28	7
BUX.s01659.16	267	30.7	8.41	zinc finger ccch-type containing 10	31.84	56	7
BUX.s01659.44	627	69.3	5.95	cytoplasmic dynein intermediate chain 1	23.13	54	7
BUX.s01660.18	211	24.3	11.59	ribosomal protein l13	27.96	53	7
BUX.s01660.51	239	26.6	5.25	stomatin-like protein 2	38.91	52	7
BUX.s01662.110	199	22.8	5.5	-methenyltetrahydrofolate synthetase (5-formyltetrahydrofolate cyclo-ligase)	48.74	58	7
BUX.s01662.79	384	41.9	8.78	isoform a	22.92	46	7
BUX.c00658.1	138	15.7	10.93	large subunit ribosomal protein 16	41.3	72	6
BUX.c09547.1	139	16.5	5.47	lin-5 interacting protein family member (lfi-1)	43.17	70	6
BUX.s00036.146	157	17.6	8.15	isochorismatase family protein	63.69	68	6
BUX.s00036.258	269	29.4	5	---NA---	32.71	40	6
BUX.s00036.79	404	46.1	4.96	---NA---	17.57	52	6
BUX.s00055.113	256	27.4	7.91	3-oxoacyl-acyl-carrier-protein reductase	33.59	33	6
BUX.s00055.149	722	81.2	5.29	a-macroglobulin complement component family protein	13.02	39	6
BUX.s00055.184	322	36.6	6.52	cysteine and histidine-rich domain-containing protein 1	24.84	29	6
BUX.s00055.217	222	25.2	5.19	troponin c	44.59	330	6
BUX.s00055.296	531	58.4	8.88	---NA---	18.46	51	6
BUX.s00055.40	448	49.9	5.95	probable o-sialoglycoprotein endopeptidase	16.07	28	6
BUX.s00055.6	242	27	9.09	eukaryotic translation initiation factor 2 subunit 2	31.82	41	6
BUX.s00055.9	309	35.8	5.99	trna (guanine-n -)-methyltransferase	33.98	32	6
BUX.s00083.51	138	15.5	4.7	---NA---	45.65	49	6
BUX.s00083.88	501	55.4	7.58	elegans protein partially confirmed by transcript evidence	19.56	43	6
BUX.s00083.9	439	48.5	6.95	nfs1 nitrogen fixation 1 homolog ( cerevisiae)	20.73	23	6
BUX.s00110.28	271	28.9	9.01	mgc79752 protein	36.53	34	6
BUX.s00110.54	344	39	5.3	---NA---	14.53	53	6
BUX.s00110.63	198	22.3	6.52	protein transport protein sec23	53.03	66	6
BUX.s00110.84	152	17.7	6.2	---NA---	48.68	54	6
BUX.s00116.13	291	33.3	6.57	---NA---	34.71	68	6
BUX.s00116.266	209	21.9	6.57	pyrroline-5-carboxylate reductase	35.89	32	6
BUX.s00116.279	599	67.6	6.74	sphingosine-1-phosphate lyase 1	15.19	31	6
BUX.s00116.361	586	64.6	6.84	elegans protein confirmed by transcript evidence	17.92	26	6
BUX.s00116.406	274	31.2	5.54	cop9 signalosome complex subunit 4	32.85	19	6
BUX.s00116.449	115	12.9	4.64	ras-like gtp-binding protein	80	102	6
BUX.s00116.465	619	67	6.01	membrane calcium atpase family member (mca-3)	14.22	40	6
BUX.s00116.494	536	59.1	7.65	dihydropyrimidinase	16.23	20	6
BUX.s00116.499	392	45.6	6.25	mitogen-activated protein kinase 14	18.37	8	6
BUX.s00116.506	167	19.3	4.63	s-phase kinase-associated protein 1	38.92	21	6
BUX.s00116.661	631	72.1	6.06	elegans protein confirmed by transcript evidence	13.15	22	6
BUX.s00116.706	344	38.6	4.92	trans- -dihydrobenzene- -diol dehydrogenase	21.8	58	6
BUX.s00116.776	943	105.5	7.87	cre-sec- protein	7.53	21	6
BUX.s00116.823	292	33.4	8.28	aldo keto reductase family protein	36.64	68	6
BUX.s00116.872	187	21.2	6.57	cre-rap-1 protein	46.52	47	6
BUX.s00116.912	141	15.8	5.6	---NA---	50.35	55	6
BUX.s00116.945	103	11.9	6.51	---NA---	59.22	60	6
BUX.s00117.29	340	38.9	6.19	---NA---	25.88	39	6
BUX.s00119.22	201	21.9	8.62	mbr family protein	50.75	89	6
BUX.s00139.2	555	62.3	5.95	---NA---	13.15	22	6
BUX.s00139.27	304	32.9	8.25	dehydrogenase reductase sdr family member 1	33.22	49	6
BUX.s00139.30	732	82.8	8.87	ssxt protein	10.66	28	6
BUX.s00139.42	118	13.2	5.5	---NA---	48.31	96	6
BUX.s00139.50	237	26.9	5.15	esophageal gland cell secretory protein 21	40.51	42	6
BUX.s00200.1	195	22.1	6.9	lor sdh bifunctional protein conserved domain protein	53.33	49	6
BUX.s00240.34	671	69.7	8.12	---NA---	15.35	41	6
BUX.s00252.111	200	24	11.06	60s ribosomal protein l19	30.5	105	6
BUX.s00252.59	566	64.9	6.15	cre-pcp-3 protein	16.61	55	6
BUX.s00252.82	1239	139.3	6.42	protein transport protein sec16b	7.83	24	6
BUX.s00294.128	186	21.6	10.32	60s ribosomal protein l17	38.17	110	6
BUX.s00294.130	269	29.4	5.15	---NA---	34.57	44	6
BUX.s00294.55	97	11.2	5.05	levamisole resistant family member (lev-11)	52.58	54	6
BUX.s00298.15	347	38.5	8.78	cre-dhs-20 protein	26.8	33	6
BUX.s00298.17	334	36.6	5.25	---NA---	24.55	50	6
BUX.s00298.193	460	52.1	5.8	---NA---	15.87	35	6
BUX.s00298.222	138	15.8	9.06	ribosomal protein s17	45.65	142	6
BUX.s00298.231	136	15.4	10.78	60s ribosomal protein l27	45.59	78	6
BUX.s00298.245	236	26	6.07	ribose-5-phosphate isomerase	33.47	55	6
BUX.s00298.247	457	51.8	7.65	---NA---	15.75	31	6
BUX.s00298.94	620	68.5	7.01	uncoordinated family member (unc-11)	16.61	33	6
BUX.s00333.106	241	27	5.34	cre-snap-29 protein	41.91	40	6
BUX.s00333.119	652	71.9	7.56	loechrig isoform vii	10.74	41	6
BUX.s00333.153	125	14.4	5.07	---NA---	57.6	56	6
BUX.s00333.43	619	70.7	6.09	---NA---	13.89	35	6
BUX.s00333.62	179	20.3	8.62	---NA---	45.25	130	6
BUX.s00333.63	185	21.4	8.69	---NA---	40.54	115	6
BUX.s00333.98	303	33.5	5.45	nitrilase 1	27.39	33	6
BUX.s00336.40	470	53.6	8.48	signal peptide peptidase	18.51	41	6
BUX.s00336.41	235	26.7	5.54	had-superfamily hydrolase	44.26	74	6
BUX.s00351.119	141	15.5	7.37	---NA---	56.03	93	6
BUX.s00351.141	554	62.5	7.09	---NA---	16.97	30	6
BUX.s00351.177	418	46.4	8.65	saccharopine dehydrogenase	25.36	61	6
BUX.s00351.241	523	58.2	5.82	scavenger receptor class member 2	13.58	48	6
BUX.s00351.249	493	57.3	6.2	elegans protein partially confirmed by transcript evidence	22.52	57	6
BUX.s00351.416	303	35.2	6.51	thioredoxin-like protein p19 precursor	21.78	40	6
BUX.s00364.207	221	25.3	5.67	---NA---	35.29	38	6
BUX.s00364.261	297	33.9	6.96	legumain	25.25	69	6
BUX.s00397.111	215	25	6.92	lor sdh bifunctional protein conserved domain protein	49.3	43	6
BUX.s00397.74	251	28	4.72	ubiquitin carboxyl-terminal hydrolase 5	33.47	54	6
BUX.s00422.115	1019	114.7	5.64	patatin-like phospholipase family protein	9.03	22	6
BUX.s00422.215	558	61.5	7.44	a-kinase-anchor-protein 84	14.87	20	6
BUX.s00422.240	148	17.8	9.38	---NA---	56.76	36	6
BUX.s00422.258	247	27.7	9.35	v-type proton atpase subunit d	33.2	55	6
BUX.s00422.276	145	16.2	4.65	nonmuscle myosin essential light chain	57.93	53	6
BUX.s00422.296	682	76.4	6.54	iator family member (mdt-15)	13.2	32	6
BUX.s00422.310	377	43.4	7.77	uncoordinated family member	26.26	37	6
BUX.s00422.450	1124	130.1	5.38	---NA---	8.81	16	6
BUX.s00422.469	567	63.1	5.77	cre-cht-1 protein	17.28	53	6
BUX.s00422.522	601	68.8	6.46	protein disulfide isomerase family member 4	14.64	31	6
BUX.s00422.608	463	51.5	6.46	elegans protein confirmed by transcript evidence	17.93	48	6
BUX.s00422.78	604	65.1	7.02	---NA---	13.41	45	6
BUX.s00422.91	148	16.7	4.73	myosin light chain	39.86	61	6
BUX.s00460.187	152	17.5	9.09	---NA---	54.61	43	6
BUX.s00460.362	399	44.8	6.67	tb2 hva22 family protein	22.81	27	6
BUX.s00460.388	266	28.6	8.5	dehydrogenase reductase sdr family member 4	33.83	23	6
BUX.s00460.416	386	44.9	5.48	pci domain-containing protein 2	22.54	31	6
BUX.s00460.485	392	43.3	8.15	guanylate kinase family protein	25.51	57	6
BUX.s00508.34	442	49.8	7.62	glycogen synthase kinase 3 alpha	20.14	72	6
BUX.s00520.32	302	34.2	8.81	aldehyde dehydrogenase family member (alh-4)	27.81	49	6
BUX.s00520.35	283	32.3	5.05	glutamate-cysteine modifier subunit	34.63	52	6
BUX.s00520.57	777	89.9	7.59	cullin 5	9.78	18	6
BUX.s00543.29	394	45.4	6.48	valyl-trna synthetase	19.8	45	6
BUX.s00543.60	534	61.3	8.56	protein	16.85	35	6
BUX.s00579.100	213	23.8	6.34	member ras oncogene family	39.91	46	6
BUX.s00579.200	430	48.1	6.7	---NA---	19.77	52	6
BUX.s00579.297	195	22.7	5.96	msp domain-containing protein	28.72	41	6
BUX.s00579.314	344	38.5	7.53	n-acetylated alpha-linked acidic dipeptidase 2-like	24.13	49	6
BUX.s00579.342	271	31.4	5.94	hsp70-interacting protein	31.37	25	6
BUX.s00579.356	400	44.5	8.31	---NA---	33.5	32	6
BUX.s00579.37	334	38.3	8.54	retinol retinaldehyde reductase	22.16	34	6
BUX.s00579.468	505	57.8	6.65	subfamily member 3	23.17	21	6
BUX.s00579.521	471	52.7	6.54	mitochondrial-processing peptidase subunit beta-like	21.02	32	6
BUX.s00579.553	348	38.6	7.02	u5 small nuclear ribonucleoprotein 40 kda protein	24.14	29	6
BUX.s00579.558	179	20.6	5.86	hd domain containing protein	45.25	30	6
BUX.s00579.595	152	17	7.99	nucleoside diphosphate kinase	50	195	6
BUX.s00579.729	400	44	5.85	---NA---	20	34	6
BUX.s00609.111	145	15.7	11.71	large subunit ribosomal protein 28	46.9	73	6
BUX.s00609.134	233	26.7	5.68	---NA---	30.04	26	6
BUX.s00609.140	338	38.3	5.67	sh3-domain grb2-like endophilin b2	26.63	31	6
BUX.s00609.64	420	47.6	6.39	elegans protein partially confirmed by transcript evidence	24.29	53	6
BUX.s00609.92	220	24.6	6.18	---NA---	37.73	56	6
BUX.s00647.107	205	24.1	6.9	---NA---	33.66	44	6
BUX.s00647.125	207	24	5.85	glutathione s-transferase protein confirmed by transcript evidence	42.51	49	6
BUX.s00647.216	300	32.7	7.06	---NA---	23.33	20	6
BUX.s00647.93	1492	168.6	8.85	---NA---	7.1	19	6
BUX.s00649.14	809	95.8	5.45	---NA---	11.74	17	6
BUX.s00669.41	233	25.8	5.62	peroxiredoxin 6	46.35	34	6
BUX.s00705.67	1324	148.2	7.39	dna-directed rna polymerase ii largest subunit	8.69	14	6
BUX.s00713.1076|cathepsin	412	46	6.84	---NA---	18.45	18	6
BUX.s00713.129	341	36.8	8.7	---NA---	32.26	29	6
BUX.s00713.151	314	34.9	4.67	---NA---	28.98	51	6
BUX.s00713.19	305	34.5	6.74	elegans protein confirmed by transcript evidence	26.89	36	6
BUX.s00713.240	763	88.3	7.09	cullin 1	9.17	26	6
BUX.s00713.340	285	32.2	4.6	---NA---	35.44	30	6
BUX.s00713.361	551	62.9	5.48	---NA---	15.97	20	6
BUX.s00713.475	390	44.4	6.3	---NA---	22.31	50	6
BUX.s00713.529	432	47.5	6.79	subfamily member 2	24.77	99	6
BUX.s00713.539	220	25	6.39	palmitoyl-protein thioesterase 1 precursor	40	49	6
BUX.s00713.575	298	33.3	6.79	hydroxyacyl-coenzyme a mitochondrial precursor	34.56	50	6
BUX.s00713.599	294	32.9	8.05	interleukin enhancer binding factor 2	33.67	62	6
BUX.s00713.628	144	16	9.28	---NA---	37.5	85	6
BUX.s00713.688	330	36.7	7.66	excretory gland allergen ans1	25.76	45	6
BUX.s00713.78	372	41.1	8.27	proteasome ( macropain) 26s non- 1	21.51	69	6
BUX.s00713.81	318	34.8	6.98	phosphoribosyl pyrophosphate synthetase 1	23.9	35	6
BUX.s00713.834	215	24.2	9.54	---NA---	25.58	49	6
BUX.s00713.862	876	92.6	6.43	---NA---	9.82	28	6
BUX.s00713.91	255	29.3	5.73	---NA---	31.37	28	6
BUX.s00713.916	195	22.1	8.62	cre-glb-25 protein	42.56	48	6
BUX.s00713.926	303	32.8	7.42	dehydrogenase reductase sdr family member 1	23.43	43	6
BUX.s00713.927	302	32.9	8.82	dehydrogenase reductase (sdr family) member 1	28.15	44	6
BUX.s00713.928	298	32	8.41	dehydrogenase reductase sdr family member 1	26.85	52	6
BUX.s00770.41	336	35.2	7.39	---NA---	30.65	54	6
BUX.s00803.12	312	34.1	6.37	---NA---	33.33	32	6
BUX.s00812.1	298	33.5	5.39	---NA---	26.17	78	6
BUX.s00862.24	408	47.1	5.41	zinc finger ccch domain-containing protein 15-like protein	12.5	25	6
BUX.s00862.43	432	49.4	7.3	lactation elevated 1	22.92	26	6
BUX.s00961.162	315	34.2	5.85	homocysteine s-methyltransferase	36.83	67	6
BUX.s00961.40	209	23.7	9.31	---NA---	32.06	50	6
BUX.s00974.35	143	16	10.56	40s ribosomal protein s23	44.76	88	6
BUX.s01038.243	677	76.4	7.8	elegans protein partially confirmed by transcript evidence	14.77	28	6
BUX.s01038.71	479	54.5	6.55	---NA---	21.71	28	6
BUX.s01063.177	145	16.1	8.46	---NA---	40.69	92	6
BUX.s01063.193	140	15.4	8.95	---NA---	39.29	68	6
BUX.s01063.40	145	16.2	6.55	---NA---	37.93	47	6
BUX.s01066.71	285	33.2	8.62	---NA---	22.81	36	6
BUX.s01066.72	264	29.7	5.35	cre-fkb-3 protein	33.33	56	6
BUX.s01078.101	89	10.4	7.37	dynein light chain cytoplasmic	64.04	62	6
BUX.s01078.70	735	85.5	5.4	sec63 domain-containing protein	9.66	32	6
BUX.s01078.84	161	19.2	9.82	elegans protein confirmed by transcript evidence	30.43	38	6
BUX.s01092.83	159	18.1	6.04	phytanoyl- dioxygenase family protein	42.14	18	6
BUX.s01100.1	167	18.4	8.48	arginine kinase	43.71	116	6
BUX.s01109.307	212	24.6	5.92	dna-directed rna polymerases and iii subunit rpabc1	44.34	46	6
BUX.s01109.374	494	56.1	8.32	adp-dependent glucokinase	20.45	33	6
BUX.s01109.424	385	43.5	9.03	mortality factor 4-like protein 1	23.38	56	6
BUX.s01109.427	143	16.3	10.78	large subunit ribosomal protein 26	30.07	97	6
BUX.s01109.445	105	12.4	11.12	60s ribosomal protein l44	29.52	47	6
BUX.s01109.460	509	56.3	5.63	---NA---	19.45	57	6
BUX.s01109.478	426	47.4	6.18	mrna cleavage stimulating 50kd-	23.24	24	6
BUX.s01109.530	1186	137.9	7.37	elegans protein confirmed by transcript evidence	7.59	17	6
BUX.s01109.630	352	39.5	5.63	lysosomal protective protein	29.83	74	6
BUX.s01141.15	1022	116.1	5.66	fact complex subunit spt16	9.98	31	6
BUX.s01141.27	152	17.1	8.57	calponin transgelin	57.24	51	6
BUX.s01141.87	1233	136.6	5.11	elegans protein partially confirmed by transcript evidence	7.7	26	6
BUX.s01142.16	92	10.2	9.36	large subunit ribosomal protein 30	70.65	114	6
BUX.s01143.188	389	44.3	7.99	protein kinase domain containing protein	20.05	30	6
BUX.s01143.230	152	18.3	9.95	atp synthase subunit f	32.24	33	6
BUX.s01143.253	610	69.6	7.59	---NA---	16.89	15	6
BUX.s01143.265	467	51.4	6.14	gamma-glutamyltranspeptidase family protein	16.7	13	6
BUX.s01143.33	983	114.5	7.72	swi snf matrix actin dependent regulator of subfamily member 5	7.93	9	6
BUX.s01143.61	165	18	9.32	ribosomal protein l12	50.3	116	6
BUX.s01143.73	228	26.2	9.22	splicing arginine serine-rich 4-like	32.89	70	6
BUX.s01144.105	524	60.6	8.06	placental protein 11	16.79	19	6
BUX.s01144.106	400	46.4	5.05	cathepsin l-like cysteine proteinase	25	57	6
BUX.s01144.141	357	37.5	7.42	heterogeneous ribonuclear particle protein	22.13	66	6
BUX.s01144.158	332	37.3	8.59	short chain dehydrogenase reductase family protein	21.39	47	6
BUX.s01144.184	408	44.9	5.88	pepsinogen group i	13.48	26	6
BUX.s01144.212	1563	176.9	4.88	---NA---	6.21	39	6
BUX.s01144.31	549	61.6	7.3	luciferase	18.58	30	6
BUX.s01144.53	230	25.2	4.81	tubulin beta-2c chain	43.48	113	6
BUX.s01145.10	139	16.2	9.95	cre-ril-1 protein	35.25	59	6
BUX.s01145.132	176	20.2	9.04	---NA---	42.61	48	6
BUX.s01147.119	163	19.2	4.63	calreticulin 1	41.1	161	6
BUX.s01147.236	172	18.9	6.54	galactose soluble 9	50.58	238	6
BUX.s01147.72	141	15.6	5.99	---NA---	60.28	50	6
BUX.s01149.65	243	26.6	6.68	aldehyde dehydrogenase 8 member a1	38.68	64	6
BUX.s01149.74	250	27.1	9.63	nadp transhydrogenase	34.8	37	6
BUX.s01150.12	703	77.3	5.83	---NA---	11.81	20	6
BUX.s01150.5	439	49.3	5.9	serine carboxypeptidase	16.63	43	6
BUX.s01175.6	654	74.6	6.37	methyltransferase-like protein 13	11.77	55	6
BUX.s01198.105	219	25	5.15	aldo keto reductase family protein	33.33	60	6
BUX.s01198.142	354	40.3	5.31	peptidase m1 membrane alanine aminopeptidase	26.55	43	6
BUX.s01198.24	454	51.9	5.21	protein disulfide	18.5	8	6
BUX.s01254.116	207	23.2	6.8	---NA---	43	56	6
BUX.s01254.226	197	22.2	11.19	ribosomal protein l18	39.09	230	6
BUX.s01254.297	808	90	8.75	cyclophilin-type peptidyl-prolyl cis-trans isomerase- bmcyp-4	9.16	30	6
BUX.s01254.60	339	38.2	7.64	retinol dehydrogenase 3	20.94	40	6
BUX.s01259.121	89	10.2	5.21	barrier-to-autointegration factor	70.79	71	6
BUX.s01259.27	437	48.7	9.17	---NA---	23.8	45	6
BUX.s01259.38	559	63.5	6.62	cre-ugt-48 protein	14.49	35	6
BUX.s01259.81	409	45.2	7.39	isocitrate dehydrogenase	16.38	34	6
BUX.s01268.10	454	52.2	5.44	glutamate-cysteine ligase	17.4	21	6
BUX.s01268.4	1337	153.4	5.06	ubiquitin carboxyl-terminal hydrolase	6.36	17	6
BUX.s01268.75	330	36.7	8.02	---NA---	26.67	36	6
BUX.s01281.104	121	13.9	11.49	60s ribosomal protein l35a	38.84	49	6
BUX.s01281.328	472	53.1	5.88	elegans protein partially confirmed by transcript evidence	18.86	61	6
BUX.s01281.362	1285	144.1	8.69	ribosomal rna processing 12 homolog ( cerevisiae)	6.3	19	6
BUX.s01337.120	366	38.5	8.95	kh domain containing protein	20.77	64	6
BUX.s01430.1	211	23.8	5.35	methylthioribose-1-phosphate isomerase	37.44	40	6
BUX.s01438.145	381	42.2	4.97	peptidylglycine alpha-amidating monooxygenase	25.72	39	6
BUX.s01499.1	716	76.3	4.45	cre-dig-1 protein	12.85	32	6
BUX.s01513.182	280	32.2	5.88	small nuclear ribonucleoprotein polypeptide a	33.93	45	6
BUX.s01513.200	381	42.2	8.9	chromosome 20 open reading frame 3	20.47	27	6
BUX.s01513.347	150	16.8	5.94	thioredoxin	44	90	6
BUX.s01513.357	453	51.1	4.84	hypothetical protein Bm1_21695 [Brugia malayi]	17.88	44	6
BUX.s01513.39	188	21.4	4.51	---NA---	48.4	67	6
BUX.s01513.48	367	42.5	4.89	fas associated factor 1	25.89	41	6
BUX.s01513.52	354	40.5	7.78	moco sulphurase c-terminal domain containing 1	24.86	32	6
BUX.s01653.115	237	26.4	5.1	hira interacting protein 5	38.4	52	6
BUX.s01653.132	339	39.8	8.31	cysteinyl-trna cytoplasmic	23.01	26	6
BUX.s01653.156	593	67	9.72	lem domain containing protein	12.98	13	6
BUX.s01653.178	458	51.3	10.1	cell division cycle and apoptosis regulator protein 1	20.96	42	6
BUX.s01653.227	248	29.7	9.45	---NA---	36.69	53	6
BUX.s01653.245	415	45.9	7.03	pantothenate kinase	20	29	6
BUX.s01653.264	495	56.7	7.12	mynd finger family protein	16.77	10	6
BUX.s01653.265	241	26.6	6.7	galectin family member (lec-3)	32.37	146	6
BUX.s01653.278	214	24.2	9.54	b-cell receptor-associated protein 31	34.11	51	6
BUX.s01653.361	330	36.7	6.11	cg3714 cg3714-pa	23.64	20	6
BUX.s01653.376	284	31.4	4.7	proliferating cell nuclear antigen	33.1	69	6
BUX.s01653.391	216	24.2	6.13	cre-ubq-1 protein	65.28	323	6
BUX.s01653.396	286	32.5	6.1	gdp-mannose -dehydratase	26.57	40	6
BUX.s01653.459	171	19.8	4.78	spaghetti squash	55.56	69	6
BUX.s01656.62	212	23.1	7.03	talin 1	40.57	25	6
BUX.s01656.65	162	18.4	6.34	talin 1	51.85	110	6
BUX.s01662.117	496	56.1	5.24	sorting nexin 1	14.92	12	6
BUX.s01662.87	155	17.2	4.78	glycine cleavage system h protein	39.35	64	6
BUX.c03104.1	163	18	5.12	cre-asp-5 protein	19.02	31	5
BUX.c03236.1	127	13.4	10.86	histone h2a	59.06	730	5
BUX.c04223.1	141	16.4	8.56	glutathione s-transferase protein confirmed by transcript evidence	38.3	45	5
BUX.c08777.1	134	15	5.58	---NA---	42.54	31	5
BUX.s00036.41	287	33.2	5.74	nuclear pore complex protein nup155	21.95	25	5
BUX.s00036.45	245	26.8	5.68	---NA---	41.22	49	5
BUX.s00055.104	106	11.5	8.25	cpyc type	59.43	68	5
BUX.s00055.20	615	68.2	7.59	hbs1-like protein	12.2	35	5
BUX.s00055.268	489	54.4	6.3	uncharacterized dtdp-4-dehydrorhamnose reductase domain protein	13.5	16	5
BUX.s00055.283	122	14	5.81	---NA---	42.62	32	5
BUX.s00055.34	1085	120.7	6.32	protein tyrosine non-receptor type 23	6.64	13	5
BUX.s00055.43	241	27.7	6.46	syntaxin 12	29.46	24	5
BUX.s00055.92	384	44.1	8.27	---NA---	20.31	34	5
BUX.s00069.1	401	44.2	5.91	---NA---	17.71	20	5
BUX.s00083.100	265	30.4	6.04	---NA---	26.04	77	5
BUX.s00083.31	337	38	5.85	cathepsin f	27.89	41	5
BUX.s00083.56	225	25.5	10.96	---NA---	27.11	21	5
BUX.s00083.83	596	68.1	5.64	apoptotic chromatin condensation inducer 1-like	9.4	39	5
BUX.s00110.34	388	43.1	8.28	probable saccharopine dehydrogenase	21.39	33	5
BUX.s00110.35	411	45.5	8.59	saccharopine dehydrogenase a	23.6	66	5
BUX.s00110.8	229	26	5.86	---NA---	23.14	23	5
BUX.s00116.107	204	23.1	5.26	cre-dnj-14 protein	28.92	15	5
BUX.s00116.111	252	28.6	5.99	eukaryotic phosphomannomutase family protein	22.22	21	5
BUX.s00116.124	291	30.7	5.16	---NA---	27.15	41	5
BUX.s00116.168	172	18.4	6.38	hsp20 alpha crystallin family protein	40.12	78	5
BUX.s00116.197	361	39.6	5.73	gdp-mannose pyrophosphorylase b	24.1	32	5
BUX.s00116.22	326	35.6	6.9	purine-nucleoside phosphorylase	29.14	59	5
BUX.s00116.227	182	20.4	5.29	phosphoprotein phosphatase inhibitor 2	35.71	46	5
BUX.s00116.230	316	35.6	10.21	39s ribosomal protein mitochondrial	24.37	12	5
BUX.s00116.291	248	28.5	5.16	---NA---	29.44	31	5
BUX.s00116.309	613	66.4	9.19	acetolactate synthase-like protein	14.03	7	5
BUX.s00116.43	218	24.2	4.84	charged multivesicular body protein 4b	38.07	66	5
BUX.s00116.445	226	24.4	5.74	---NA---	36.73	38	5
BUX.s00116.472	339	36.3	8.59	---NA---	16.22	99	5
BUX.s00116.482	711	80.7	5.73	translation initiation factor eif-2b subunit epsilon	11.67	19	5
BUX.s00116.605	412	46.1	6.9	cathepsin	19.17	17	5
BUX.s00116.648	178	19.7	9.73	---NA---	27.53	31	5
BUX.s00116.745	1072	117.7	6.92	amino acid permease family protein	6.34	42	5
BUX.s00116.747	241	25.4	4.69	---NA---	21.16	28	5
BUX.s00116.755	232	23.8	4.64	---NA---	25	23	5
BUX.s00116.784	175	19.9	9.38	adp-ribosylation factor 6	47.43	28	5
BUX.s00116.911	187	20	4.88	---NA---	28.88	22	5
BUX.s00116.953	2550	282.4	5.35	hect domain containing 1	2.98	8	5
BUX.s00117.39	171	18.3	8.59	---NA---	36.84	25	5
BUX.s00117.42	328	35.8	8.47	---NA---	23.17	61	5
BUX.s00117.60	814	92.3	7.44	---NA---	8.85	27	5
BUX.s00119.34	118	13.2	8.68	---NA---	36.44	35	5
BUX.s00119.72	766	88.2	4.42	---NA---	9.53	25	5
BUX.s00128.8	285	31.5	5.41	mechanosensory abnormality family member (mec-2)	27.72	28	5
BUX.s00139.108	403	42.9	6.67	multiple pdz domain protein family member (mpz-1)	22.83	22	5
BUX.s00139.25	304	33.9	8.92	---NA---	17.43	35	5
BUX.s00139.84	326	35.2	8.21	mgc82338 protein	22.09	33	5
BUX.s00139.85	107	12.1	8.43	---NA---	69.16	43	5
BUX.s00139.88	265	29.7	6.52	mgc79752 protein	30.94	45	5
BUX.s00240.22	138	15.2	5.99	---NA---	38.41	37	5
BUX.s00252.99	222	25.4	6.83	elegans protein confirmed by transcript evidence	38.29	32	5
BUX.s00294.118	201	22.7	7.34	polyadenylate-binding protein 2	39.3	75	5
BUX.s00294.123	284	31.2	7.88	cytochrome c1	22.54	70	5
BUX.s00294.134	147	16.2	5.72	cre-cpx-1 protein	40.14	38	5
BUX.s00294.138	1127	126.6	5.96	uncoordinated family member (unc-89)	8.07	23	5
BUX.s00294.23	683	77.5	6.05	protein vac14 homolog	10.54	19	5
BUX.s00294.38	89	9.6	10.74	---NA---	68.54	35	5
BUX.s00294.44	187	21.1	8.22	ras-related protein rab-	28.88	63	5
BUX.s00294.78	286	32.7	8.62	regulator of microtubule dynamics protein 1	24.13	46	5
BUX.s00294.79	622	69.8	6.33	---NA---	10.77	9	5
BUX.s00298.105	144	15.4	9.82	cre-snr-2 protein	56.25	81	5
BUX.s00298.119	399	43.9	7.88	cre-npp-17 protein	21.8	41	5
BUX.s00298.51	377	42.5	4.49	---NA---	24.93	38	5
BUX.s00333.196	256	28.7	5.26	---NA---	17.19	28	5
BUX.s00333.60	237	26.7	4.89	---NA---	28.69	26	5
BUX.s00333.61	430	49	5.57	---NA---	15.35	14	5
BUX.s00351.105	638	73.7	6.33	vesicular mannose-binding lectin	9.25	33	5
BUX.s00351.12	1724	196	7.94	---NA---	5.74	21	5
BUX.s00351.145	275	28.1	9.66	---NA---	21.09	56	5
BUX.s00351.227	456	51.3	5.11	lethal protein isoform d	24.12	70	5
BUX.s00351.253	175	19.7	8.92	amidinotransferase	29.14	19	5
BUX.s00351.27	248	26.1	7.37	elegans protein confirmed by transcript evidence	37.5	74	5
BUX.s00351.286	1239	139.8	5.29	elegans protein confirmed by transcript evidence	7.34	22	5
BUX.s00351.346	119	13.3	9.99	---NA---	26.05	57	5
BUX.s00351.368	390	45	7.77	---NA---	21.28	68	5
BUX.s00351.383	216	24.3	8.97	domon domain-containing protein	27.31	18	5
BUX.s00351.394	107	12.4	6.54	adaptor-related protein complex beta 1 subunit	58.88	57	5
BUX.s00351.409	216	24.1	9.35	member ras oncogene family	23.61	61	5
BUX.s00351.47	210	23.9	5.35	---NA---	38.1	17	5
BUX.s00351.60	357	39.8	6.32	calcium activated nucleotidase isoform cra_b	19.05	27	5
BUX.s00364.208	607	67.1	4.98	---NA---	10.87	19	5
BUX.s00364.95	543	60.9	7.71	acyl- synthetase long-chain family member 6	13.81	14	5
BUX.s00373.2	151	17.4	9.51	---NA---	25.17	29	5
BUX.s00377.1	343	38.5	10.89	---NA---	16.33	14	5
BUX.s00391.1	129	13.6	4.92	profilin family protein	58.14	179	5
BUX.s00422.113	438	51.7	4.98	ef hand family protein	18.72	28	5
BUX.s00422.198	141	16	4.6	---NA---	56.03	27	5
BUX.s00422.199	145	16.1	4.92	---NA---	40	26	5
BUX.s00422.230	137	17	9.52	---NA---	53.28	38	5
BUX.s00422.235	86	10.4	9.23	---NA---	75.58	27	5
BUX.s00422.264	313	36.6	5.48	galactose-1-phosphate uridylyltransferase	25.56	22	5
BUX.s00422.293	171	19.8	8.28	---NA---	37.43	78	5
BUX.s00422.309	213	23.4	7.25	actin-binding lim protein 1	39.91	20	5
BUX.s00422.320	396	45.6	7.52	cre-ppk-2 protein	19.19	22	5
BUX.s00422.35	248	28.6	6.71	---NA---	24.6	43	5
BUX.s00422.374	414	47.2	5.63	stim (mammalian stromal interaction molecule) homolog family member (stim-1)	19.32	23	5
BUX.s00422.383	709	81.2	6.38	oxysterol-binding protein	12.27	24	5
BUX.s00422.515	213	24.3	6.57	ras-related protein m-ras	25.35	15	5
BUX.s00422.532	648	74.6	8.15	protein arginine n-methyltransferase 5	11.88	30	5
BUX.s00422.550	64	7.5	7.18	ggl domain containing protein	57.81	71	5
BUX.s00422.576	755	85.2	5.81	integrin alpha fg-gap repeat containing 1	7.42	19	5
BUX.s00422.606	425	47.4	6.7	amp-dependent synthetase and ligase	16.47	27	5
BUX.s00422.95	489	55.7	8.03	phosphatidylinositol 4-kinase type 2-beta	16.56	16	5
BUX.s00460.122	202	22.4	5.63	ump-cmp kinase	40.59	68	5
BUX.s00460.245	84	9.5	9.95	cre-hmg- protein	41.67	104	5
BUX.s00460.246	83	9.4	9.91	high mobility group protein	42.17	111	5
BUX.s00460.389	234	26	11.85	sfrs5 protein	17.95	79	5
BUX.s00460.431	740	81.7	8.4	cre-puf-9 protein	9.86	38	5
BUX.s00460.433	251	28.6	7.12	---NA---	25.9	26	5
BUX.s00460.436	369	42.4	6.61	zinc c2h2 type family protein	17.34	7	5
BUX.s00460.439	179	19.3	8.24	mitochondrial ribosomal protein l12	32.4	66	5
BUX.s00460.45	169	19.3	6.64	aldo keto reductase family protein	50.89	37	5
BUX.s00460.504	128	14.7	9.69	ribosomal protein ubq l40e	41.41	109	5
BUX.s00460.67	160	17.1	6.98	cdgsh iron sulfur domain-containing protein 2 homolog	29.38	28	5
BUX.s00462.3	397	44	5.01	cre-asp-5 protein	11.59	49	5
BUX.s00465.25	372	40.7	9.61	acetolactate synthase-like protein	23.92	40	5
BUX.s00466.112	423	46	5.63	gtp-ase activating protein for arf containing protein	20.57	32	5
BUX.s00466.27	612	66.7	8.21	suppressor of ty 5 homolog ( cerevisiae) isoform cra_a	14.05	22	5
BUX.s00466.66	222	26.3	6.43	---NA---	26.13	34	5
BUX.s00488.2	176	19.4	6.92	---NA---	46.02	68	5
BUX.s00508.33	251	28.1	6.87	apolipoprotein a-i binding protein	34.26	48	5
BUX.s00508.56	634	70.5	6.38	atp-binding sub-family b (mdr tap) member 4	13.25	59	5
BUX.s00508.61	259	28.5	8.7	---NA---	18.53	21	5
BUX.s00508.75	412	46.9	5.07	tropomodulin family protein	17.23	26	5
BUX.s00579.121	297	33.6	4.86	---NA---	26.26	16	5
BUX.s00579.143	272	32.7	7.5	cg8844	23.16	54	5
BUX.s00579.237	361	39.7	6.24	---NA---	19.11	44	5
BUX.s00579.250	208	23.5	9.76	u1 small nuclear ribonucleoprotein a	32.69	37	5
BUX.s00579.422	282	31.6	5.92	---NA---	29.08	21	5
BUX.s00579.426	292	33.3	6.14	---NA---	21.58	20	5
BUX.s00579.480	150	16.3	5.6	---NA---	47.33	69	5
BUX.s00579.554	422	47.8	7.93	aspartate aminotransferase	22.04	25	5
BUX.s00579.576	427	49.9	8.75	acyl- thioesterase 9	15.93	15	5
BUX.s00579.587	209	24.4	8.4	elegans protein confirmed by transcript evidence	34.93	47	5
BUX.s00579.645	335	37.3	6.38	cleavage stimulation 3 pre-rna subunit 2	21.49	42	5
BUX.s00579.667	119	12.8	9.58	peptidyl-prolyl cis-trans isomerase nima-interacting 4	52.94	32	5
BUX.s00579.687	199	22.1	6.98	proteasome ( macropain) 26s non- 9	36.68	20	5
BUX.s00579.69	304	34.2	8.65	---NA---	25	31	5
BUX.s00609.105	143	15.4	9.01	---NA---	47.55	95	5
BUX.s00609.109	206	23.4	6.25	rab6	34.47	61	5
BUX.s00609.110	511	58.3	5.53	---NA---	15.26	23	5
BUX.s00609.172	735	84.1	7.68	mitotic control protein dis3	12.38	13	5
BUX.s00609.37	154	17.8	8.37	myosin heavy chain	31.17	14	5
BUX.s00609.67	267	28.8	7.4	proteasome a-type and b-type family protein	27.72	73	5
BUX.s00609.89	382	41.6	8.41	acidic mammalian chitinase precursor	24.08	44	5
BUX.s00631.39	314	35.9	8.31	isoform e	22.93	21	5
BUX.s00647.121	208	24.3	6.57	glutathione s-transferase protein confirmed by transcript evidence	32.21	36	5
BUX.s00647.123	146	16.7	6.19	---NA---	48.63	28	5
BUX.s00647.164	196	21.4	7.91	---NA---	38.78	29	5
BUX.s00647.215	266	29.8	5.07	---NA---	26.69	38	5
BUX.s00649.41	308	34.9	7.75	developmentally regulated gtp binding protein 1	23.7	31	5
BUX.s00713.1008	104	12.4	9.41	---NA---	56.73	41	5
BUX.s00713.101	520	58.3	5.66	serine threonine-protein kinase 3	14.04	18	5
BUX.s00713.1084	296	32.2	9.48	hydroxysteroid (17-beta) dehydrogenase 4	22.64	19	5
BUX.s00713.110	809	86.3	7.81	---NA---	10.88	21	5
BUX.s00713.1138	129	13.7	4.88	profilin family protein	59.69	171	5
BUX.s00713.1140	267	30.2	5.77	nck adaptor protein 1	25.47	16	5
BUX.s00713.148	333	38.2	8.02	apical junction molecule protein 1	22.52	45	5
BUX.s00713.163	244	27.7	6.89	alpha-l- plasma	20.9	20	5
BUX.s00713.166	120	13.6	8.81	probable prefoldin subunit 6	35	19	5
BUX.s00713.172	1044	119.5	4.84	importin 7	6.32	18	5
BUX.s00713.245	225	25.9	5.19	eukaryotic translation initiation factor 4e	21.33	58	5
BUX.s00713.29	526	61	5.92	---NA---	12.36	21	5
BUX.s00713.296	292	32.4	7.69	---NA---	28.42	26	5
BUX.s00713.30	523	59.7	6.57	---NA---	13.38	12	5
BUX.s00713.346	328	37.9	5	immunoglobulin binding protein 1	24.7	19	5
BUX.s00713.370	253	28.8	8.82	translation initiation factor 4e	22.53	34	5
BUX.s00713.431	335	37.9	7.85	mitotic checkpoint protein bub3	21.49	24	5
BUX.s00713.466	173	18.1	6.86	copper-zinc superoxide dismutase	41.04	74	5
BUX.s00713.484	651	76.5	6.81	pre-mrna-processing factor 39	11.37	26	5
BUX.s00713.533	182	20.3	6.32	member of ras oncogene family	46.7	21	5
BUX.s00713.543	149	17.2	6.9	tip120 protein	40.94	48	5
BUX.s00713.601	901	101.1	6.71	elegans protein partially confirmed by transcript evidence	9.21	16	5
BUX.s00713.607	84	8.4	4.72	---NA---	72.62	105	5
BUX.s00713.649	342	39.5	8.92	protein-tyrosine phosphatase containing protein	19.3	34	5
BUX.s00713.70	540	61.6	6.33	---NA---	17.78	98	5
BUX.s00713.75	552	63.4	7.56	vacuolar protein sorting-associated protein 45	13.95	15	5
BUX.s00713.768	320	36	6.29	endonuclease exonuclease phosphatase family protein	28.44	47	5
BUX.s00713.897	203	23.1	5.81	neuroendocrine protein 7b2	53.69	50	5
BUX.s00713.92	221	24.9	8.18	maleylacetoacetate isomerase	36.2	28	5
BUX.s00725.15	176	20.2	6.43	lactoylglutathione lyase	30.11	60	5
BUX.s00729.2	359	39.9	6.07	---NA---	21.73	19	5
BUX.s00770.51	727	75.7	5.72	---NA---	11.83	77	5
BUX.s00789.4	732	83.2	9.41	piwi domain-containing protein	9.29	29	5
BUX.s00854.1	406	44.7	6.25	aspartyl protease family member (asp-2)	16.01	20	5
BUX.s00862.13	251	28.3	5.69	translocon-associated protein subunit alpha	25.5	60	5
BUX.s00862.18	238	26.8	5.34	proteasome a-type and b-type family protein	38.24	84	5
BUX.s00901.2	124	13.7	4.84	---NA---	48.39	69	5
BUX.s00961.117	258	27.4	10.27	tho complex subunit 4	28.68	64	5
BUX.s00961.45	1055	122.6	6.89	myosin tail family protein	5.02	36	5
BUX.s00961.53	843	93.9	9.32	---NA---	7.95	9	5
BUX.s00961.73	168	19.4	8.41	isoform b	30.36	51	5
BUX.s00964.32	289	32.2	9.69	mitochondrial dicarboxylate carrier	25.26	59	5
BUX.s00974.11	154	16.8	6.55	bifunctional purine biosynthesis protein purh	47.4	44	5
BUX.s01038.125	114	12.9	7.37	---NA---	65.79	72	5
BUX.s01038.85	598	67.9	9.19	peptidylprolyl isomerase e (cyclophilin e)	13.21	26	5
BUX.s01063.147	309	34.6	5.64	---NA---	23.3	58	5
BUX.s01063.150	314	35.2	8.9	short chain dehydrogenase reductase family protein	20.7	11	5
BUX.s01063.48	460	49.5	6.62	mevalonate kinase	15.43	27	5
BUX.s01066.125	70	7.7	5.48	---NA---	54.29	78	5
BUX.s01066.126	94	10.5	5.2	---NA---	42.55	106	5
BUX.s01066.78	225	24.6	4.94	cre-ubh-1 protein	31.11	46	5
BUX.s01066.89	602	67.7	7.91	---NA---	10.13	14	5
BUX.s01078.14	467	52.6	6.4	heat shock transcription factor 1	14.99	21	5
BUX.s01078.141	297	33.2	6.64	elegans protein confirmed by transcript evidence	27.61	22	5
BUX.s01078.154	670	76.2	7.15	helicase conserved c-terminal domain containing protein	15.37	8	5
BUX.s01078.158	275	30.8	5.53	polymerase ii (dna directed) polypeptide 33kda	26.91	29	5
BUX.s01078.174	438	49.5	6.47	splicing factor 3b subunit 1	15.3	28	5
BUX.s01078.20	331	36.5	5	---NA---	25.98	52	5
BUX.s01078.23	288	32.6	9.83	---NA---	22.92	20	5
BUX.s01078.8	174	19.8	8.81	n-acetyltransferase nat13	36.78	26	5
BUX.s01092.259	722	80.7	8.48	leucine-rich repeat protein shoc-2	11.77	35	5
BUX.s01092.278	568	63.8	7.88	trna-dihydrouridine synthase 3-like	13.03	11	5
BUX.s01092.50	479	54.1	5.63	peptidase d	15.24	22	5
BUX.s01092.75	612	68.9	7.62	solute carrier family 27 (fatty acid transporter) member 4	10.62	24	5
BUX.s01092.9	144	16	8.85	---NA---	47.22	58	5
BUX.s01109.137	288	33.3	5.07	tetratricopeptide repeat protein 35	20.49	22	5
BUX.s01109.171	204	22.5	9.83	solute carrier family 25 (mitochondrial carrier adenine nucleotide translocator) member 6	27.94	24	5
BUX.s01109.203	459	51.3	8.57	elegans protein confirmed by transcript evidence	18.52	17	5
BUX.s01109.322	318	37.5	5.27	hmg box family protein	22.01	21	5
BUX.s01109.335	789	90.7	5.19	vacuolar protein sorting 35	8.75	26	5
BUX.s01109.348	542	61.1	7.21	nucleolar protein 120kda	13.1	24	5
BUX.s01109.41	261	29.9	6.34	---NA---	29.5	54	5
BUX.s01109.426	719	82.5	7.49	cleavage stimulation 3 pre- subunit 77kda	8.62	15	5
BUX.s01109.431	187	21.9	5.92	cre-cex-1 protein	34.22	35	5
BUX.s01109.439	180	21	4.74	---NA---	33.33	39	5
BUX.s01109.523	305	33.6	5.77	1 domain-containing protein	23.28	42	5
BUX.s01137.1	191	21.9	8.44	---NA---	26.18	35	5
BUX.s01141.64	246	28.2	6.25	cre-unc-95 protein	18.7	65	5
BUX.s01141.9	454	52.6	6.87	caax prenyl protease 1 homolog	16.08	28	5
BUX.s01141.92	145	16.7	10.65	40s ribosomal protein s15	49.66	95	5
BUX.s01142.44	331	38	7.9	choline-phosphate cytidylyltransferase b	22.96	21	5
BUX.s01143.152	107	12.2	6.52	histone-lysine n-methyltransferase setmar	63.55	91	5
BUX.s01143.225	205	23.9	5.26	calcium-binding protein p22	34.15	27	5
BUX.s01143.328	569	64.7	5.4	g protein pathway suppressor 1	17.75	41	5
BUX.s01143.334	329	36.6	4.82	ataxin 3 variant ref	26.14	33	5
BUX.s01143.363	466	50.7	7.21	rh type b glycoprotein	17.6	72	5
BUX.s01143.70	366	41	9.03	developmentally-regulated gtp-binding protein 2	19.67	30	5
BUX.s01144.11	185	21.3	8.88	pin1-type peptidyl-prolyl cis-trans isomerase	37.84	37	5
BUX.s01144.134	467	53.8	5.14	protein phosphatase pp2a regulatory subunit b	15.85	20	5
BUX.s01144.223	376	42	5.03	---NA---	15.69	15	5
BUX.s01144.317	787	88.3	5.5	dna replication licensing factor mcm3	11.05	9	5
BUX.s01144.331	172	19.2	7.24	---NA---	34.3	32	5
BUX.s01145.151	413	46.6	5.83	---NA---	15.5	27	5
BUX.s01145.34	224	25.9	9.73	cre-hmg-5 protein	22.77	23	5
BUX.s01145.67	95	11.2	8.28	yh82_caeel ame: full=uncharacterized protein	64.21	53	5
BUX.s01145.86	1101	126.5	8.29	pseudouridylate synthase 7 homolog	4.54	10	5
BUX.s01147.228	208	24.5	5.22	uncoordinated family member (unc-32)	24.04	36	5
BUX.s01147.23	317	35.1	9.2	short chain dehydrogenase reductase family protein	23.97	15	5
BUX.s01147.71	139	15.4	5.29	---NA---	44.6	123	5
BUX.s01149.53	251	27.7	5.78	---NA---	26.69	31	5
BUX.s01149.64	267	28.5	7.56	aldehyde dehydrogenase 8 member a1	28.84	44	5
BUX.s01149.68	254	28.8	6.68	proteasome subunit beta type 1	24.41	54	5
BUX.s01149.99	252	27.9	5.1	cre-lmp-1 protein	23.81	35	5
BUX.s01150.24	367	43.2	5.76	tbc1 domain member 15	14.99	24	5
BUX.s01160.3	424	48.4	5.31	legumain	16.04	80	5
BUX.s01198.103	179	19.8	7.4	adenine phosphoribosyltransferase	40.22	32	5
BUX.s01198.125	419	46.7	4.96	ubiquitin-like modifier-activating enzyme 5	20.76	40	5
BUX.s01198.139	577	65.2	5.15	puromycin-sensitive aminopeptidase	12.31	54	5
BUX.s01198.141	352	40.2	6.27	arginine alanine aminopeptidase	17.05	23	5
BUX.s01198.15	122	14.1	10.77	ribosomal protein s26	46.72	92	5
BUX.s01198.151	333	36.9	8.44	temporarily assigned gene name family member (tag-163)	21.92	27	5
BUX.s01198.36	125	14.7	9.2	vacuolar atp synthase subunit g	40.8	75	5
BUX.s01198.67	1020	114.1	6.79	---NA---	5.59	9	5
BUX.s01254.13	431	49.9	6.24	---NA---	15.55	30	5
BUX.s01254.14	261	29.5	6.44	aminopeptidase n	25.29	24	5
BUX.s01254.15	331	38.1	7.75	microsomal aminopeptidase	21.75	41	5
BUX.s01254.189	121	13.5	5.49	vacuolar atp synthase subunit f	58.68	99	5
BUX.s01254.221	579	66.3	6.84	protein kinase iota	11.05	21	5
BUX.s01254.318	395	42.6	7.93	threonine dehydratase	18.99	28	5
BUX.s01254.341	253	28.1	6.8	dienelactone hydrolase	36.76	42	5
BUX.s01259.134	305	33.8	4.96	hypothetical kda protein in chromosome	22.3	35	5
BUX.s01259.34	97	10.8	8.85	---NA---	75.26	49	5
BUX.s01259.36	122	13.6	7.28	macrophage migration inhibitory factor	58.2	62	5
BUX.s01259.46	278	30.8	7.08	hemocyte protease-2	20.86	26	5
BUX.s01268.15	191	21.2	6.55	gtp-binding protein	41.88	85	5
BUX.s01268.66	276	30.9	8.38	eukaryotic translation initiation factor 3 subunit 4	22.46	36	5
BUX.s01268.86	1260	145	7.08	phospholipase d1	6.75	20	5
BUX.s01281.124	415	47.2	5.83	peptidylprolyl isomerase domain and wd repeat containing 1	16.14	14	5
BUX.s01281.157	307	33.1	9.89	---NA---	28.99	44	5
BUX.s01281.2	302	32.9	8.37	mitochondrial import receptor subunit tom40	35.1	16	5
BUX.s01281.248	829	94.7	9.16	dna topoisomerase 2-alpha	7.96	15	5
BUX.s01281.297	283	31.7	6.46	hydroxysteroid (17-beta) dehydrogenase 11	22.61	28	5
BUX.s01281.372	301	34.7	9.41	synaptic 2	17.94	51	5
BUX.s01281.385	198	23.4	6.7	elegans protein confirmed by transcript evidence	39.9	28	5
BUX.s01281.389	150	16.2	7.34	---NA---	33.33	28	5
BUX.s01281.405	177	21.1	9.47	hypothetical protein CBG_02478 [Caenorhabditis briggsae AF16]	32.77	37	5
BUX.s01281.409	193	22.1	9.09	proteasome 26s subunit	38.34	55	5
BUX.s01281.452	128	13.9	7.12	nhp2-like protein 1	67.19	66	5
BUX.s01281.472	305	33.6	9.94	mitochondrial 2-oxoglutarate malate carrier protein	26.23	52	5
BUX.s01281.502	177	20.2	7.68	acyl-coenzyme a dehydrogenase member 10	35.03	27	5
BUX.s01281.527	211	25	9.5	---NA---	42.65	41	5
BUX.s01281.58	349	39.5	7.83	---NA---	16.62	23	5
BUX.s01281.98	291	32	8.97	initiation factor 4g family member (ifg-1)	26.46	31	5
BUX.s01285.1	285	31.3	8.12	initiation factor 2 subunit family protein	26.32	24	5
BUX.s01337.107	717	83.1	9.23	dna topoisomerase i	8.65	21	5
BUX.s01337.16	145	16.5	6.34	cre-lbp-5 protein	42.07	44	5
BUX.s01337.67	231	26	6.06	---NA---	21.65	40	5
BUX.s01363.2	223	25	8.27	elegans protein confirmed by transcript evidence	17.94	30	5
BUX.s01438.102	287	32.2	8.91	transcription elongation factor s-ii	24.04	23	5
BUX.s01438.125	364	38.9	7.03	elegans protein confirmed by transcript evidence	19.78	40	5
BUX.s01438.22	140	16.5	6.64	bis(5 -nucleosyl)-tetraphosphatase	51.43	35	5
BUX.s01438.70	217	24.3	7.68	manganese superoxide dismutase	40.09	102	5
BUX.s01513.244	181	19.4	9.29	enoyl coenzyme a hydratase peroxisomal	35.36	28	5
BUX.s01513.312	405	45.8	5.52	variant sh3 domain-containing protein	21.73	22	5
BUX.s01513.340	953	110.1	6.46	cre-eat-3 protein	6.19	21	5
BUX.s01513.79	109	11.2	6	elegans protein confirmed by transcript evidence	80.73	349	5
BUX.s01518.104	170	19.2	4.88	---NA---	35.29	57	5
BUX.s01518.79	117	13.1	5.49	glutathione s-transferase kappa 1	70.09	45	5
BUX.s01518.81	324	36.4	8.76	cytochrome b5 reductase 3	23.46	44	5
BUX.s01518.94	292	31.7	7.74	short chain dehydrogenase	29.11	30	5
BUX.s01580.1	306	34.1	6.1	elegans protein partially confirmed by transcript evidence	22.22	24	5
BUX.s01639.32	339	38.6	8.7	---NA---	23.6	13	5
BUX.s01640.10	443	48.4	8.27	alanine-glyoxylate aminotransferase	18.51	43	5
BUX.s01653.165	152	17.1	5.99	ubiquitin-conjugating enzyme e2n	46.71	56	5
BUX.s01653.174	127	14	8.82	trans- -dihydrobenzene- -diol dehydrogenase	61.42	63	5
BUX.s01653.362	160	18.4	8.43	isoform a	40	30	5
BUX.s01653.405	768	84.8	9.66	zyg-9 protein	7.03	13	5
BUX.s01653.489	177	20	6.79	member ras oncogene family	35.03	38	5
BUX.s01653.50	408	44.5	5.73	---NA---	11.76	35	5
BUX.s01653.513	442	51.7	5.76	cop9 signalosome complex subunit 2	12.44	22	5
BUX.s01653.79	121	13.7	9.72	cg12324 protein	44.63	132	5
BUX.s01656.20	390	42.3	5.9	---NA---	15.9	49	5
BUX.s01656.83	209	23.7	5.12	cre-pfd-3 protein	36.84	37	5
BUX.s01659.4	623	70.9	5.47	briggsae cbr-pcp- protein	10.59	27	5
BUX.s01660.19	150	16.4	9.58	p25-alpha family protein	39.33	40	5
BUX.s01660.53	682	76.1	6.54	xaa-pro dipeptidase app( )	10.41	33	5
BUX.s01660.56	486	55.1	8.25	alpha-l- tissue	17.9	57	5
BUX.s01660.60	514	57.8	8.9	u3 small nucleolar rna-associated protein 15 homolog	12.26	19	5
BUX.s01660.69	336	37.3	4.89	elegans protein partially confirmed by transcript evidence	19.64	72	5
BUX.s01662.133	314	35.8	9.31	39s ribosomal protein mitochondrial	22.93	9	5
BUX.s01662.137	730	80.1	7.81	cre-tyr-4 protein	12.05	24	5
BUX.s01662.14	116	12.9	4.84	---NA---	65.52	37	5
BUX.s01662.18	141	16.3	7.14	ubiquitin-conjugating enzyme e2 variant 2	36.17	18	5
BUX.s01662.41	127	14.8	6.8	---NA---	35.43	34	5
BUX.s01662.89	272	31.4	6.67	ribosomal protein l9 domain-containing protein	31.99	30	5
BUX.c01517.1	199	21.6	5.64	saccharopine dehydrogenase	30.65	30	4
BUX.c03114.1	124	14.4	6.32	neurotransmitter-gated ion-channel ligand binding domain containing protein	33.06	16	4
BUX.c06713.1	199	22.7	5.43	ubiquitin carboxyl-terminal hydrolase	17.09	30	4
BUX.s00036.210	102	11.3	8.47	---NA---	45.1	26	4
BUX.s00036.257	137	15.5	5.29	---NA---	54.01	29	4
BUX.s00036.80	177	19.8	5.15	elegans protein partially confirmed by transcript evidence	29.94	28	4
BUX.s00055.110	84	9.3	6.01	small subunit ribosomal protein 21	63.1	63	4
BUX.s00055.134	163	17.9	7.3	ribosomal protein l7ae containing protein	39.88	61	4
BUX.s00055.143	134	14.9	8.51	glutaryl- dehydrogenase	44.03	35	4
BUX.s00055.212	172	19.7	10.39	large subunit ribosomal protein 14	22.67	71	4
BUX.s00055.22	228	25	6.7	ribulose-phosphate 3-epimerase	43.42	50	4
BUX.s00055.271	185	19.7	5.3	---NA---	22.7	33	4
BUX.s00055.312	402	46.7	9.06	---NA---	12.19	16	4
BUX.s00055.349	352	41.8	4.94	cre-tnt-3 protein	19.6	27	4
BUX.s00055.370	200	22.9	7.94	---NA---	28.5	23	4
BUX.s00055.63	421	47.2	5.03	---NA---	19	13	4
BUX.s00083.2	184	21.3	8.03	actin-related protein 2 3 complex subunit 4	33.15	32	4
BUX.s00083.61	1531	169.7	5.07	spry domain containing protein	3.72	14	4
BUX.s00083.85	824	93.4	5.92	cre-cogc-1 protein	5.83	20	4
BUX.s00110.55	432	48.4	6.19	---NA---	9.49	17	4
BUX.s00110.90	460	52.5	7.34	cre-ges-1 protein	10.87	25	4
BUX.s00116.134	178	20.4	8.78	actin related protein 2 3 subunit 21kda	25.28	22	4
BUX.s00116.194	134	15.8	11.27	large subunit ribosomal protein 32	28.36	51	4
BUX.s00116.198	135	14.3	7.24	heat-responsive protein 12	31.11	71	4
BUX.s00116.268	448	49.7	7.14	cop9 signalosome complex subunit 3	11.83	20	4
BUX.s00116.292	326	36.8	4.81	---NA---	19.63	10	4
BUX.s00116.350	280	30.9	7.06	cre-vha-19 protein	17.14	39	4
BUX.s00116.368	395	44.7	8.5	rna binding motif protein 22	17.72	39	4
BUX.s00116.375	634	70.7	6.65	isoform cra_a	8.99	11	4
BUX.s00116.428	457	51.4	8.63	26s proteasome non-atpase regulatory subunit 11	14	12	4
BUX.s00116.444	246	27.5	6.93	---NA---	20.73	37	4
BUX.s00116.496	403	45.8	8.32	tumor susceptibility gene 101	13.65	9	4
BUX.s00116.524	556	63	5.4	synembryn	10.79	15	4
BUX.s00116.606	413	45.1	7.71	venom allergen-like protein vap3	8.96	15	4
BUX.s00116.609	460	53.4	8.73	brg-1 associated factor	14.57	19	4
BUX.s00116.688	446	50	10.07	rna recognition domain-containing protein	10.54	19	4
BUX.s00116.729	242	27.5	9.36	splicing factor 3a subunit 2	28.93	24	4
BUX.s00116.733	90	10.1	7.43	---NA---	53.33	49	4
BUX.s00116.744	116	13.1	8.47	---NA---	39.66	21	4
BUX.s00116.770	328	37.3	7.96	d-aspartate oxidase	20.43	15	4
BUX.s00116.825	150	16.2	5.54	---NA---	53.33	23	4
BUX.s00116.890	217	24.9	7.47	---NA---	32.72	20	4
BUX.s00116.930	311	35.4	4.7	pyrazinamidase nicotinamidase	25.4	19	4
BUX.s00116.942	1137	130.9	5.86	---NA---	6.42	6	4
BUX.s00116.943	876	101.7	7.97	---NA---	9.02	8	4
BUX.s00116.944	99	11.4	7.61	---NA---	63.64	12	4
BUX.s00116.948	184	20.5	9.33	tp53rk-binding protein	32.07	38	4
BUX.s00117.37	205	22.8	5.43	transmembrane emp24 domain trafficking protein 2	30.24	30	4
BUX.s00119.5	520	59.4	5.9	survival motor neuron protein	11.73	25	4
BUX.s00128.4	213	24.3	8.7	vesicle-trafficking protein sec22b	24.41	19	4
BUX.s00139.144	269	31.7	7.91	---NA---	20.07	22	4
BUX.s00139.62	144	16.3	6.09	---NA---	35.42	35	4
BUX.s00139.7	303	35	6.38	cre-nkb-2 protein	13.53	25	4
BUX.s00139.94	330	36.8	7.93	cre-ugt-15 protein	13.33	18	4
BUX.s00180.1	250	28.3	5.11	---NA---	21.6	14	4
BUX.s00206.22	162	19.1	9.79	hypothetical protein LOAG_02679 [Loa loa]	30.25	10	4
BUX.s00240.23	336	38.7	6.52	---NA---	12.5	12	4
BUX.s00252.100	315	37.1	5.71	elegans protein confirmed by transcript evidence	15.87	20	4
BUX.s00252.12	639	71.4	5.86	wd repeat-containing protein 70	8.45	5	4
BUX.s00252.30	117	13.1	7.37	---NA---	35.9	18	4
BUX.s00294.10	248	28.3	5.21	casein kinase beta polypeptide	24.6	54	4
BUX.s00294.11	160	18.7	9.48	sorting nexin	23.75	16	4
BUX.s00294.21	1017	115.4	6.15	probable e3 ubiquitin-protein ligase herc4	4.62	13	4
BUX.s00294.30	418	46.7	8.28	nucleoporin 54kda	19.38	9	4
BUX.s00298.108	486	54.4	5.8	---NA---	14.81	34	4
BUX.s00298.137	563	64.2	8.16	pre-mrna splicing factor	8.53	22	4
BUX.s00298.148	815	89.9	7.3	tomosyn synaptic protein family member (tom-1)	7.98	10	4
BUX.s00298.149	306	35.3	8.13	galactoside-binding lectin family protein	17.97	31	4
BUX.s00298.155	446	48.3	6.58	---NA---	12.11	5	4
BUX.s00298.159	222	25.1	5.47	splicing factor 3b subunit 3	24.32	6	4
BUX.s00298.169	228	26.5	8.06	breast carcinoma amplified sequence 2	27.63	23	4
BUX.s00298.208	313	33.5	5.21	loc494723 protein	15.34	16	4
BUX.s00298.34	214	24.5	6.86	epoxide hydrolase microsomal	31.31	21	4
BUX.s00298.53	612	67.8	7.74	signal recognition particle receptor alpha subunit	9.31	18	4
BUX.s00298.97	316	35.8	7.34	par-6 protein	20.57	13	4
BUX.s00333.104	170	18.7	10.37	single-strand binding protein	38.82	42	4
BUX.s00333.177	386	42.4	6.4	phosphoribosyl pyrophosphate synthetase 1	16.58	37	4
BUX.s00333.179	391	43.4	8.21	actin-related protein 2 3 complex subunit 1a	19.18	17	4
BUX.s00333.32	260	28.9	8.13	---NA---	20.77	15	4
BUX.s00333.92	1311	141	9.94	---NA---	5.95	13	4
BUX.s00336.45	117	13	8.35	elegans protein partially confirmed by transcript evidence	35.04	42	4
BUX.s00351.202	122	13.5	9.57	---NA---	38.52	30	4
BUX.s00351.278	198	22.5	6.87	gex interacting protein family member (gei-16)	35.86	40	4
BUX.s00351.342	196	22.5	7.83	---NA---	43.88	26	4
BUX.s00351.366	681	75.7	9.7	microtubule associated-protein orbit	7.49	19	4
BUX.s00351.372	1304	144.5	7.36	deah (asp-glu-ala-his) box polypeptide 9	3.83	15	4
BUX.s00351.434	333	37.9	10.18	---NA---	16.22	27	4
BUX.s00351.447	166	18.8	4.88	progestin receptor membrane component 1	39.16	38	4
BUX.s00351.451	133	14.4	7.87	mevalonate kinase family protein	45.86	34	4
BUX.s00358.21	80	8.7	5.36	---NA---	47.5	181	4
BUX.s00358.7	262	29.9	6.34	bud32 protein kinase	19.85	9	4
BUX.s00364.106	604	66.9	6.06	cre-hmit- protein	8.77	27	4
BUX.s00364.194	283	31.7	6.79	short-chain dehydrogenase	23.32	25	4
BUX.s00364.25	585	67.6	9.77	u4 u6 small nuclear ribonucleoprotein prp3	9.74	17	4
BUX.s00364.75	240	26.2	5.9	short-chain dehydrogenase	34.58	21	4
BUX.s00397.119	358	41	6.09	mitochondrial ribosomal protein s31	18.72	26	4
BUX.s00397.123	1006	115.1	4.87	---NA---	4.87	12	4
BUX.s00397.135	499	57.5	6.64	60s ribosomal export protein nmd3	13.23	10	4
BUX.s00397.142	202	23.1	6.8	lecithin:cholesterol acyltransferase family protein	29.21	17	4
BUX.s00397.30	263	30.4	7.12	golgi phosphoprotein 3	20.53	19	4
BUX.s00397.52	112	12.3	5.87	cre-tin-13 protein	52.68	67	4
BUX.s00414.2	199	23.3	9.19	---NA---	30.65	32	4
BUX.s00422.139	517	58	6.61	---NA---	12.57	24	4
BUX.s00422.149	652	72.9	9.06	fsn-1 protein	14.26	16	4
BUX.s00422.155	227	25.1	5.69	nuclear protein hcc-1	20.26	33	4
BUX.s00422.166	306	36.3	7.23	mitochondrial ribosomal protein l28	17.65	11	4
BUX.s00422.201	175	19.4	7.24	fatty acid retinoid binding protein precursor	23.43	39	4
BUX.s00422.226	182	20.1	4.89	---NA---	38.46	26	4
BUX.s00422.236	139	17.7	9.06	---NA---	42.45	49	4
BUX.s00422.241	182	21.8	9.41	---NA---	23.08	44	4
[truncated: 2,088 more rows]
