# Supplementary material for: Secretome Analysis of the Pine Wood Nematode Bursaphelenchus xylophilus Reveals the Tangled Roots of Parasitism and Its Potential for Molecular Mimicry
Source: PLoS One. 2013 Jun 21;8(6):e67377. doi: 10.1371/journal.pone.0067377 (PMC3689755; doi:10.1371/journal.pone.0067377)
Supplement: Table S3 — The list of clusters of orthologous groups and genes shared among the secretomes of Bursaphelenchus xylophilus (Bx), Meloidogyne incognita (Mi) and Brugia malayi (Bm). (XLS) [file pone.0067377.s007.xls]

## Sheet: Sheet1
Clusters of orthoMCL groups	Genes in each clusters
ORTHOMCL4(16 genes,3 taxa):	13250.m00031(Bm) BUX.s00083.51(Bx) BUX.s00351.119(Bx) BUX.s00422.199(Bx) BUX.s00560.3(Bx) BUX.s00609.105(Bx) BUX.s00713.629(Bx) BUX.s01063.177(Bx) BUX.s01063.193(Bx) BUX.s01063.34(Bx) BUX.s01063.6(Bx) BUX.s01063.7(Bx) BUX.s01109.106(Bx) BUX.s01533.1(Bx) BUX.s01653.543(Bx) MI01173(Mi)
ORTHOMCL8(11 genes,3 taxa):	12480.m00111(Bm) 14047.m00010(Bm) 14968.m01523(Bm) 14972.m07860(Bm) 14992.m10936(Bm) BUX.s00351.173(Bx) BUX.s00351.174(Bx) BUX.s00609.169(Bx) BUX.s01281.438(Bx) CL225Contig1_1_AA(Mi) CL28Contig1_1_AA(Mi)
ORTHOMCL12(8 genes,3 taxa):	14977.m04999(Bm) BUX.s00116.574(Bx) BUX.s00364.40(Bx) BUX.s00713.594(Bx) BUX.s00713.928(Bx) BUX.s01513.242(Bx) CL220Contig1_1_AA(Mi) CL2540Contig1_1_AA(Mi)
ORTHOMCL18(7 genes,3 taxa):	14046.m00191(Bm) BUX.s00579.80(Bx) BUX.s00579.85(Bx) BUX.s00579.86(Bx) CL13Contig6_1_AA(Mi) CL155Contig2_1_AA(Mi) CL181Contig1_1_AA(Mi)
ORTHOMCL23(6 genes,3 taxa):	14956.m00524(Bm) 215o03C1.1_1_AA(Mi) BUX.s00116.716(Bx) BUX.s00252.129(Bx) BUX.s01109.403(Bx) BUX.s01142.31(Bx)
ORTHOMCL33(5 genes,3 taxa):	13488.m00014(Bm) BUX.s00351.420(Bx) BUX.s00422.252(Bx) CL2Contig17_1_AA(Mi) CL2Contig18_1_AA(Mi)
ORTHOMCL34(5 genes,3 taxa):	15418.m00009(Bm) BUX.s00116.871(Bx) BUX.s00333.23(Bx) BUX.s01187.52(Bx) CL781Contig1_1_AA(Mi)
ORTHOMCL48(4 genes,3 taxa):	12698.m00329(Bm) BUX.s00083.4(Bx) MI01375(Mi) gi|17561988|ref|NP_507031.1|(Mi)
ORTHOMCL50(4 genes,3 taxa):	13047.m00009(Bm) 209h03C1.1_1_AA(Mi) 209h03r1.1_1_AA(Mi) BUX.s00351.276(Bx)
ORTHOMCL55(4 genes,3 taxa):	14518.m00083(Bm) BUX.s00964.13(Bx) BUX.s01254.270(Bx) CL375Contig1_1_AA(Mi)
ORTHOMCL57(4 genes,3 taxa):	14954.m01575(Bm) BUX.s00036.185(Bx) BUX.s00294.69(Bx) CL1031Contig1_1_AA(Mi)
ORTHOMCL58(4 genes,3 taxa):	14961.m05101(Bm) BUX.s00579.637(Bx) BUX.s00579.638(Bx) CL320Contig2_1_AA(Mi)
ORTHOMCL59(4 genes,3 taxa):	14961.m05243(Bm) BUX.s00460.419(Bx) BUX.s00466.67(Bx) CL98Contig1_1_AA(Mi)
ORTHOMCL60(4 genes,3 taxa):	14961.m05323(Bm) BUX.s00579.133(Bx) CL2470Contig1_1_AA(Mi) PP00571(Mi)
ORTHOMCL65(4 genes,3 taxa):	14979.m04646(Bm) BUX.s00422.523(Bx) BUX.s00422.525(Bx) MI02651(Mi)
ORTHOMCL66(4 genes,3 taxa):	14981.m02379(Bm) 214n04r1.1_1_AA(Mi) BUX.s01653.267(Bx) MJ05164(Mi)
ORTHOMCL68(4 genes,3 taxa):	14992.m10973(Bm) 226g24r1.1_1_AA(Mi) BUX.s01143.352(Bx) CL130Contig2_1_AA(Mi)
ORTHOMCL69(4 genes,3 taxa):	15451.m00017(Bm) BUX.s00055.250(Bx) BUX.s00713.880(Bx) CL1432Contig1_1_AA(Mi)
ORTHOMCL86(3 genes,3 taxa):	12698.m00326(Bm) 219i04r1.1_1_AA(Mi) BUX.s00083.7(Bx)
ORTHOMCL87(3 genes,3 taxa):	12698.m00330(Bm) BUX.s00083.5(Bx) gi|115534393|ref|NP_501203.2|(Mi)
ORTHOMCL88(3 genes,3 taxa):	12903.m00103(Bm) 14972.m07376(Mi) BUX.s00116.366(Bx)
ORTHOMCL89(3 genes,3 taxa):	12984.M00011(Bm) BUX.s01281.159(Bx) CL2552Contig1_1_AA(Mi)
ORTHOMCL90(3 genes,3 taxa):	13066.m00241(Bm) BUX.s00128.5(Bx) CL279Contig1_1_AA(Mi)
ORTHOMCL91(3 genes,3 taxa):	13269.m00307(Bm) BUX.s01518.109(Bx) MP00337(Mi)
ORTHOMCL92(3 genes,3 taxa):	13311.m00340(Bm) 14459.m00240(Mi) BUX.s01142.15(Bx)
ORTHOMCL93(3 genes,3 taxa):	13325.m00230(Bm) BUX.s01254.284(Bx) MI00138(Mi)
ORTHOMCL94(3 genes,3 taxa):	13367.m00047(Bm) BUX.s01092.122(Bx) MI04073(Mi)
ORTHOMCL95(3 genes,3 taxa):	13486.m00112(Bm) 206m13r1.1_1_AA(Mi) BUX.s01513.85(Bx)
ORTHOMCL96(3 genes,3 taxa):	13579.m00039(Bm) 14652.m00401(Mi) BUX.s00422.668(Bx)
ORTHOMCL97(3 genes,3 taxa):	13632.m00185(Bm) 211k16C1.1_1_AA(Mi) BUX.s00116.310(Bx)
ORTHOMCL98(3 genes,3 taxa):	13902.m00089(Bm) BUX.s01513.103(Bx) MA00799(Mi)
ORTHOMCL99(3 genes,3 taxa):	13906.m00035(Bm) BUX.s00116.155(Bx) CL765Contig1_1_AA(Mi)
ORTHOMCL100(3 genes,3 taxa):	14080.m00070(Bm) 203f14r1.1_1_AA(Mi) BUX.s01144.322(Bx)
ORTHOMCL103(3 genes,3 taxa):	14232.m00259(Bm) BUX.s00579.708(Bx) CL15Contig1_1_AA(Mi)
ORTHOMCL104(3 genes,3 taxa):	14246.m00080(Bm) 206p09r1.1_1_AA(Mi) BUX.s00460.475(Bx)
ORTHOMCL106(3 genes,3 taxa):	14294.m00134(Bm) BUX.s01109.527(Bx) MH02369(Mi)
ORTHOMCL108(3 genes,3 taxa):	14442.m00128(Bm) BUX.s01109.66(Bx) CL2808Contig1_1_AA(Mi)
ORTHOMCL111(3 genes,3 taxa):	14627.m00043(Bm) BUX.s00422.341(Bx) CL187Contig1_1_AA(Mi)
ORTHOMCL112(3 genes,3 taxa):	14702.m00390(Bm) BUX.s01281.255(Bx) CL2678Contig1_1_AA(Mi)
ORTHOMCL113(3 genes,3 taxa):	14703.m00079(Bm) BUX.s01281.470(Bx) CL2154Contig1_1_AA(Mi)
ORTHOMCL115(3 genes,3 taxa):	14731.m01012(Bm) BUX.s01109.574(Bx) CL79Contig2_1_AA(Mi)
ORTHOMCL116(3 genes,3 taxa):	14771.m00163(Bm) 210k21r1.1_1_AA(Mi) BUX.s01211.11(Bx)
ORTHOMCL117(3 genes,3 taxa):	14779.M00774(Bm) 202C23r1.1_1_AA(Mi) BUX.s00713.561(Bx)
ORTHOMCL118(3 genes,3 taxa):	14930.m00346(Bm) BUX.s00397.100(Bx) CL344Contig1_1_AA(Mi)
ORTHOMCL119(3 genes,3 taxa):	14940.m00172(Bm) BUX.s01109.198(Bx) CL480Contig2_1_AA(Mi)
ORTHOMCL121(3 genes,3 taxa):	14948.M00291(Bm) BUX.s01143.67(Bx) CL12Contig1_1_AA(Mi)
ORTHOMCL123(3 genes,3 taxa):	14967.m01536(Bm) BUX.s00460.92(Bx) CL36Contig1_1_AA(Mi)
ORTHOMCL124(3 genes,3 taxa):	14968.m01452(Bm) BUX.s00422.451(Bx) cr01.Contig195.wum.1.1(Mi)
ORTHOMCL127(3 genes,3 taxa):	14972.m07587(Bm) BUX.s00116.100(Bx) CL3006Contig1_1_AA(Mi)
ORTHOMCL128(3 genes,3 taxa):	14972.m07596(Bm) BUX.s00116.294(Bx) MH03105(Mi)
ORTHOMCL129(3 genes,3 taxa):	14972.m07803(Bm) BUX.s00422.418(Bx) CL1Contig57_1_AA(Mi)
ORTHOMCL131(3 genes,3 taxa):	14973.m02599(Bm) BUX.s00422.214(Bx) MI08392(Mi)
ORTHOMCL132(3 genes,3 taxa):	14979.m04459(Bm) BUX.s00033.1(Bx) gi|31043761|emb|CAD91629.1|(Mi)
ORTHOMCL133(3 genes,3 taxa):	14979.m04517(Bm) BUX.s00422.202(Bx) CL5Contig2_1_AA(Mi)
ORTHOMCL134(3 genes,3 taxa):	14979.m04551(Bm) BUX.s00055.154(Bx) MI09158(Mi)
ORTHOMCL136(3 genes,3 taxa):	14979.m04581(Bm) 207a11r1.1_1_AA(Mi) BUX.s01147.118(Bx)
ORTHOMCL137(3 genes,3 taxa):	14980.M02817(Bm) BUX.s00962.1(Bx) CL860Contig1_1_AA(Mi)
ORTHOMCL138(3 genes,3 taxa):	14981.m02387(Bm) BUX.s01109.342(Bx) CL822Contig1_1_AA(Mi)
ORTHOMCL139(3 genes,3 taxa):	14990.m07644(Bm) BUX.s01662.38(Bx) MH08963(Mi)
ORTHOMCL140(3 genes,3 taxa):	14990.m07705(Bm) BUX.s00579.461(Bx) CL280Contig1_1_AA(Mi)
ORTHOMCL141(3 genes,3 taxa):	14990.m07729(Bm) BUX.s01438.70(Bx) CL129Contig1_1_AA(Mi)
ORTHOMCL143(3 genes,3 taxa):	14990.m08143(Bm) 210p13C1.1_1_AA(Mi) BUX.s00055.295(Bx)
ORTHOMCL144(3 genes,3 taxa):	14992.m10883(Bm) BUX.s01144.95(Bx) MI02175(Mi)
ORTHOMCL145(3 genes,3 taxa):	14992.m11090(Bm) 203i19C1.1_1_AA(Mi) BUX.s01259.90(Bx)
ORTHOMCL146(3 genes,3 taxa):	15165.m00048(Bm) BUX.s00116.741(Bx) CL2458Contig1_1_AA(Mi)
ORTHOMCL147(3 genes,3 taxa):	15254.m00015(Bm) BUX.s01198.82(Bx) CL902Contig1_1_AA(Mi)
