# Supplementary material for: Secretome Analysis of the Pine Wood Nematode Bursaphelenchus xylophilus Reveals the Tangled Roots of Parasitism and Its Potential for Molecular Mimicry
Source: PLoS One. 2013 Jun 21;8(6):e67377. doi: 10.1371/journal.pone.0067377 (PMC3689755; doi:10.1371/journal.pone.0067377)
Supplement: Table S5 — The list of clusters of orthologous groups and genes shared between the secretome of Bursaphelenchus xylophilus (Bx) and Brugia malayi (Bm). (XLS) [file pone.0067377.s009.xls]

## Sheet: Sheet1
Clusters of orthoMCL groups	Genes in each clusters
ORTHOMCL0(35 genes,2 taxa):	14248.M00682(Bm) 14387.m00341(Bm) BUX.c07587.1(Bx) BUX.c08842.1(Bx) BUX.c08843.2(Bx) BUX.s00083.28(Bx) BUX.s00083.30(Bx) BUX.s00083.31(Bx) BUX.s00083.32(Bx) BUX.s00116.607(Bx) BUX.s00609.42(Bx) BUX.s00713.1009(Bx) BUX.s00713.1010(Bx) BUX.s00713.1011(Bx) BUX.s00713.1016(Bx) BUX.s00713.1034(Bx) BUX.s00713.1076(Bx) BUX.s00713.538(Bx) BUX.s00713.984(Bx) BUX.s00713.985(Bx) BUX.s00813.52(Bx) BUX.s00813…
ORTHOMCL7(12 genes,2 taxa):	13617.m00050(Bm) 14972.M07000(Bm) BUX.s00364.216(Bx) BUX.s00364.217(Bx) BUX.s00364.220(Bx) BUX.s00364.224(Bx) BUX.s00460.301(Bx) BUX.s00713.945(Bx) BUX.s00713.991(Bx) BUX.s01109.128(Bx) BUX.s01109.625(Bx) BUX.s01662.136(Bx)
ORTHOMCL11(9 genes,2 taxa):	13269.m00308(Bm) 14274.m00229(Bm) 14932.m00512(Bm) 14932.m00514(Bm) BUX.s00422.469(Bx) BUX.s01038.115(Bx) BUX.s01038.116(Bx) BUX.s01092.2(Bx) BUX.s01661.27(Bx)
ORTHOMCL21(6 genes,2 taxa):	13939.m00062(Bm) 14916.m00493(Bm) BUX.s01038.28(Bx) BUX.s01653.296(Bx) BUX.s01653.306(Bx) BUX.s01653.308(Bx)
ORTHOMCL35(5 genes,2 taxa):	15519.m00009(Bm) BUX.s01063.203(Bx) BUX.s01063.204(Bx) BUX.s01063.205(Bx) BUX.s01063.206(Bx)
ORTHOMCL49(4 genes,2 taxa):	13029.m00009(Bm) 13275.m00188(Bm) 14950.M01823(Bm) BUX.s01150.38(Bx)
ORTHOMCL52(4 genes,2 taxa):	14164.m00122(Bm) BUX.s01143.109(Bx) BUX.s01143.142(Bx) BUX.s01281.44(Bx)
ORTHOMCL54(4 genes,2 taxa):	14319.m00099(Bm) 14582.M00060(Bm) 15076.M00117(Bm) BUX.s00036.215(Bx)
ORTHOMCL61(4 genes,2 taxa):	14971.m02817(Bm) BUX.s00116.434(Bx) BUX.s01281.108(Bx) BUX.s01281.111(Bx)
ORTHOMCL62(4 genes,2 taxa):	14972.m07714(Bm) BUX.s00579.647(Bx) BUX.s00579.648(Bx) BUX.s01143.78(Bx)
ORTHOMCL63(4 genes,2 taxa):	14972.m07811(Bm) BUX.s00116.374(Bx) BUX.s00422.543(Bx) BUX.s01653.165(Bx)
ORTHOMCL64(4 genes,2 taxa):	14972.m07829(Bm) BUX.s01038.81(Bx) BUX.s01198.100(Bx) BUX.s01198.99(Bx)
ORTHOMCL67(4 genes,2 taxa):	14990.m07651(Bm) BUX.s00083.14(Bx) BUX.s00083.81(Bx) BUX.s00609.92(Bx)
ORTHOMCL83(3 genes,2 taxa):	12423.M00020(Bm) 14009.m00169(Bm) BUX.s01092.158(Bx)
ORTHOMCL84(3 genes,2 taxa):	12512.m00027(Bm) 14973.m02662(Bm) BUX.s00579.26(Bx)
ORTHOMCL101(3 genes,2 taxa):	14174.m00063(Bm) BUX.s00252.69(Bx) BUX.s00336.26(Bx)
ORTHOMCL107(3 genes,2 taxa):	14438.m00026(Bm) BUX.s01109.44(Bx) BUX.s01109.45(Bx)
ORTHOMCL109(3 genes,2 taxa):	14554.m00229(Bm) BUX.s00116.569(Bx) BUX.s00579.656(Bx)
ORTHOMCL114(3 genes,2 taxa):	14731.m00987(Bm) BUX.s00139.50(Bx) BUX.s00460.216(Bx)
ORTHOMCL120(3 genes,2 taxa):	14947.M01148(Bm) BUX.s00252.35(Bx) BUX.s00333.33(Bx)
ORTHOMCL122(3 genes,2 taxa):	14950.m01803(Bm) 14950.m01804(Bm) BUX.s00336.41(Bx)
ORTHOMCL125(3 genes,2 taxa):	14972.m07029(Bm) BUX.s00964.26(Bx) BUX.s01254.196(Bx)
ORTHOMCL126(3 genes,2 taxa):	14972.m07459(Bm) BUX.s00647.219(Bx) BUX.s00961.134(Bx)
ORTHOMCL130(3 genes,2 taxa):	14972.m07859(Bm) BUX.s00055.287(Bx) BUX.s01653.160(Bx)
ORTHOMCL135(3 genes,2 taxa):	14979.m04552(Bm) BUX.s00649.13(Bx) BUX.s01038.223(Bx)
ORTHOMCL142(3 genes,2 taxa):	14990.m07951(Bm) BUX.s00713.91(Bx) BUX.s01187.23(Bx)
ORTHOMCL190(2 genes,2 taxa):	12681.m00095(Bm) BUX.c09595.1(Bx)
ORTHOMCL191(2 genes,2 taxa):	12721.m00014(Bm) BUX.s00813.38(Bx)
ORTHOMCL193(2 genes,2 taxa):	12828.M00021(Bm) BUX.s00055.5(Bx)
ORTHOMCL194(2 genes,2 taxa):	12849.m00037(Bm) BUX.s00713.779(Bx)
ORTHOMCL195(2 genes,2 taxa):	12876.m00013(Bm) BUX.s00460.487(Bx)
ORTHOMCL196(2 genes,2 taxa):	12939.m00035(Bm) BUX.s00579.211(Bx)
ORTHOMCL197(2 genes,2 taxa):	12949.m00009(Bm) BUX.s00713.116(Bx)
ORTHOMCL198(2 genes,2 taxa):	12950.m00042(Bm) BUX.s01109.136(Bx)
ORTHOMCL199(2 genes,2 taxa):	13046.m00069(Bm) BUX.s01144.317(Bx)
ORTHOMCL203(2 genes,2 taxa):	13314.m00593(Bm) BUX.s01281.387(Bx)
ORTHOMCL204(2 genes,2 taxa):	13333.m00082(Bm) BUX.s00600.101(Bx)
ORTHOMCL205(2 genes,2 taxa):	13345.m00128(Bm) BUX.s00116.288(Bx)
ORTHOMCL209(2 genes,2 taxa):	13400.m00312(Bm) BUX.s00713.159(Bx)
ORTHOMCL211(2 genes,2 taxa):	13472.m00068(Bm) BUX.s01281.496(Bx)
ORTHOMCL213(2 genes,2 taxa):	13501.m00080(Bm) BUX.s00647.130(Bx)
ORTHOMCL214(2 genes,2 taxa):	13522.m00031(Bm) BUX.s01281.23(Bx)
ORTHOMCL215(2 genes,2 taxa):	13531.m00015(Bm) BUX.s00713.885(Bx)
ORTHOMCL216(2 genes,2 taxa):	13644.m00284(Bm) BUX.s01109.225(Bx)
ORTHOMCL218(2 genes,2 taxa):	13790.m00133(Bm) BUX.s01281.183(Bx)
ORTHOMCL220(2 genes,2 taxa):	13877.m00097(Bm) BUX.s00294.141(Bx)
ORTHOMCL221(2 genes,2 taxa):	14013.m00071(Bm) BUX.s01109.319(Bx)
ORTHOMCL222(2 genes,2 taxa):	14037.m00201(Bm) BUX.s00713.1159(Bx)
ORTHOMCL223(2 genes,2 taxa):	14040.m00265(Bm) BUX.s01281.487(Bx)
ORTHOMCL225(2 genes,2 taxa):	14101.m00154(Bm) BUX.s00119.21(Bx)
ORTHOMCL226(2 genes,2 taxa):	14232.M00262(Bm) BUX.s01653.15(Bx)
ORTHOMCL228(2 genes,2 taxa):	14248.m00663(Bm) BUX.s01109.245(Bx)
ORTHOMCL230(2 genes,2 taxa):	14409.M00248(Bm) BUX.s00508.31(Bx)
ORTHOMCL232(2 genes,2 taxa):	14601.m00159(Bm) BUX.s00773.26(Bx)
ORTHOMCL233(2 genes,2 taxa):	14603.m00268(Bm) BUX.s00609.135(Bx)
ORTHOMCL234(2 genes,2 taxa):	14654.m00080(Bm) BUX.s00055.149(Bx)
ORTHOMCL235(2 genes,2 taxa):	14671.m00122(Bm) BUX.s00240.39(Bx)
ORTHOMCL236(2 genes,2 taxa):	14700.m00144(Bm) BUX.s01141.87(Bx)
ORTHOMCL237(2 genes,2 taxa):	14715.m01247(Bm) BUX.s01149.107(Bx)
ORTHOMCL238(2 genes,2 taxa):	14761.m00198(Bm) BUX.s00713.85(Bx)
ORTHOMCL239(2 genes,2 taxa):	14773.m00923(Bm) BUX.s01376.29(Bx)
ORTHOMCL240(2 genes,2 taxa):	14793.m00027(Bm) BUX.s00294.56(Bx)
ORTHOMCL241(2 genes,2 taxa):	14794.m00099(Bm) BUX.s00964.14(Bx)
ORTHOMCL242(2 genes,2 taxa):	14848.m00007(Bm) BUX.s01139.7(Bx)
ORTHOMCL244(2 genes,2 taxa):	14916.m00475(Bm) BUX.s01660.54(Bx)
ORTHOMCL245(2 genes,2 taxa):	14916.m00497(Bm) BUX.s01066.100(Bx)
ORTHOMCL246(2 genes,2 taxa):	14919.m00197(Bm) BUX.s01662.26(Bx)
ORTHOMCL247(2 genes,2 taxa):	14922.m00060(Bm) BUX.s00116.517(Bx)
ORTHOMCL248(2 genes,2 taxa):	14927.m00101(Bm) BUX.s01653.354(Bx)
ORTHOMCL249(2 genes,2 taxa):	14930.m00337(Bm) BUX.s01259.34(Bx)
ORTHOMCL250(2 genes,2 taxa):	14931.M00312(Bm) BUX.s01063.152(Bx)
ORTHOMCL252(2 genes,2 taxa):	14941.m00160(Bm) BUX.s01254.226(Bx)
ORTHOMCL253(2 genes,2 taxa):	14954.m01614(Bm) BUX.s00116.904(Bx)
ORTHOMCL254(2 genes,2 taxa):	14954.m01747(Bm) BUX.s00333.118(Bx)
ORTHOMCL255(2 genes,2 taxa):	14956.m00481(Bm) BUX.s00020.1(Bx)
ORTHOMCL256(2 genes,2 taxa):	14956.m00491(Bm) BUX.s01653.39(Bx)
ORTHOMCL258(2 genes,2 taxa):	14959.m00539(Bm) BUX.s01109.450(Bx)
ORTHOMCL259(2 genes,2 taxa):	14961.m04950(Bm) BUX.s01254.70(Bx)
ORTHOMCL260(2 genes,2 taxa):	14961.m05282(Bm) BUX.s00252.22(Bx)
ORTHOMCL261(2 genes,2 taxa):	14961.m05340(Bm) BUX.s01143.171(Bx)
ORTHOMCL262(2 genes,2 taxa):	14965.M00430(Bm) BUX.s00713.90(Bx)
ORTHOMCL263(2 genes,2 taxa):	14967.m01561(Bm) BUX.s00351.115(Bx)
ORTHOMCL264(2 genes,2 taxa):	14968.m01509(Bm) BUX.s01662.58(Bx)
ORTHOMCL267(2 genes,2 taxa):	14972.m06976(Bm) BUX.s00609.149(Bx)
ORTHOMCL269(2 genes,2 taxa):	14972.m07130(Bm) BUX.s00116.330(Bx)
ORTHOMCL270(2 genes,2 taxa):	14972.m07280(Bm) BUX.s01145.71(Bx)
ORTHOMCL271(2 genes,2 taxa):	14972.m07327(Bm) BUX.s00116.59(Bx)
ORTHOMCL272(2 genes,2 taxa):	14972.m07719(Bm) BUX.s00119.9(Bx)
ORTHOMCL273(2 genes,2 taxa):	14972.m07735(Bm) BUX.s00298.134(Bx)
ORTHOMCL274(2 genes,2 taxa):	14972.m07915(Bm) BUX.s00351.421(Bx)
ORTHOMCL275(2 genes,2 taxa):	14973.m02631(Bm) BUX.s00422.555(Bx)
ORTHOMCL276(2 genes,2 taxa):	14974.m00826(Bm) BUX.s01653.470(Bx)
ORTHOMCL277(2 genes,2 taxa):	14975.M04334(Bm) BUX.s01109.466(Bx)
ORTHOMCL278(2 genes,2 taxa):	14975.m04389(Bm) BUX.s00422.163(Bx)
ORTHOMCL279(2 genes,2 taxa):	14975.m04459(Bm) BUX.s01167.16(Bx)
ORTHOMCL281(2 genes,2 taxa):	14975.m04520(Bm) BUX.s01268.84(Bx)
ORTHOMCL282(2 genes,2 taxa):	14975.m04530(Bm) BUX.s01644.6(Bx)
ORTHOMCL283(2 genes,2 taxa):	14975.m04532(Bm) BUX.s01254.327(Bx)
ORTHOMCL284(2 genes,2 taxa):	14977.M04957(Bm) BUX.s00139.81(Bx)
ORTHOMCL285(2 genes,2 taxa):	14977.m05024(Bm) BUX.s00252.130(Bx)
ORTHOMCL286(2 genes,2 taxa):	14979.M04535(Bm) BUX.c02430.1(Bx)
ORTHOMCL287(2 genes,2 taxa):	14979.m04598(Bm) BUX.s00422.474(Bx)
ORTHOMCL288(2 genes,2 taxa):	14979.m04613(Bm) BUX.s00422.193(Bx)
ORTHOMCL289(2 genes,2 taxa):	14979.m04637(Bm) BUX.s00713.693(Bx)
ORTHOMCL290(2 genes,2 taxa):	14979.m04647(Bm) BUX.s01109.506(Bx)
ORTHOMCL292(2 genes,2 taxa):	14981.M02418(Bm) BUX.s00422.56(Bx)
ORTHOMCL293(2 genes,2 taxa):	14981.m02368(Bm) BUX.s00961.6(Bx)
ORTHOMCL294(2 genes,2 taxa):	14982.m02213(Bm) BUX.s01187.57(Bx)
ORTHOMCL296(2 genes,2 taxa):	14982.m02274(Bm) BUX.s00422.167(Bx)
ORTHOMCL297(2 genes,2 taxa):	14990.M07720(Bm) BUX.s01141.98(Bx)
ORTHOMCL299(2 genes,2 taxa):	14990.m07832(Bm) BUX.s01653.79(Bx)
ORTHOMCL300(2 genes,2 taxa):	14990.m08073(Bm) BUX.s01337.80(Bx)
ORTHOMCL301(2 genes,2 taxa):	14990.m08156(Bm) BUX.s00579.595(Bx)
ORTHOMCL302(2 genes,2 taxa):	14992.m10819(Bm) BUX.s00422.475(Bx)
ORTHOMCL304(2 genes,2 taxa):	14992.m10900(Bm) BUX.s00705.56(Bx)
ORTHOMCL308(2 genes,2 taxa):	14992.m11294(Bm) BUX.s00789.18(Bx)
ORTHOMCL310(2 genes,2 taxa):	14992.m11391(Bm) BUX.s01653.140(Bx)
ORTHOMCL311(2 genes,2 taxa):	15059.m00091(Bm) BUX.s00351.228(Bx)
ORTHOMCL313(2 genes,2 taxa):	15304.m00111(Bm) BUX.s01513.79(Bx)
ORTHOMCL315(2 genes,2 taxa):	15482.m00007(Bm) BUX.s00422.691(Bx)
ORTHOMCL316(2 genes,2 taxa):	15522.m00008(Bm) BUX.s01143.18(Bx)
