# Supplementary material for: Secretome Analysis of the Pine Wood Nematode Bursaphelenchus xylophilus Reveals the Tangled Roots of Parasitism and Its Potential for Molecular Mimicry
Source: PLoS One. 2013 Jun 21;8(6):e67377. doi: 10.1371/journal.pone.0067377 (PMC3689755; doi:10.1371/journal.pone.0067377)
Supplement: Table S6 — The list of carbohydrate active enzymes in the secretome of Bursaphelenchus xylophilus . (XLS) [file pone.0067377.s010.xls]

## Sheet: Sheet1
GeneDB accession	CAZy Families	Pfam domains
BUX.s01653.160	CBM1	PAN_1/Zona_pellucida
BUX.s00055.287	CBM1	PAN_1/PAN_1/PAN_1/Zona_pellucida
BUX.c04795.1	CBM13	Ricin_B_lectin
BUX.s00713.862	CBM14	CBM_14
BUX.s00422.469	CBM14/GH18	Glyco_hydro_18/CBM_14
BUX.s01438.101	CE1	Esterase
BUX.s00083.14	CE10	COesterase
BUX.s00609.92	CE10	COesterase
BUX.s00083.81	CE10	COesterase
BUX.s01653.174	GH109	GFO_IDH_MocA
BUX.s01513.263	GH13	Alpha-amylase_C
BUX.s01066.143	GH16	Glyco_hydro_16
BUX.s01066.63	GH16	Glyco_hydro_16
BUX.s00705.10	GH16	Glyco_hydro_16
BUX.s01066.145	GH16	Glyco_hydro_16
BUX.s01661.27	GH18	Glyco_hydro_18
BUX.s01092.2	GH18	Glyco_hydro_18
BUX.s01038.115	GH18	Glyco_hydro_18
BUX.s00422.574	GH18	Glyco_hydro_18/Glyco_hydro_18/Glyco_hydro_18
BUX.s01038.116	GH18	Glyco_hydro_18
BUX.s00055.155	GH20	Glyco_hydro_20
BUX.s00252.69	GH20	Glyco_hydro_20
BUX.s00252.68	GH20	Glyco_hydro_20
BUX.s00336.26	GH20	Glyco_hydro_20
BUX.s00252.67	GH20	Glyco_hydro_20b
BUX.s00422.475	GH20	Glyco_hydro_20
BUX.s01259.90	GH27	Melibiase
BUX.s00713.164	GH29	Alpha_L_fucos
BUX.s00713.163	GH29	Alpha_L_fucos
BUX.s01660.56	GH29	Alpha_L_fucos/VWA/VWA_2
BUX.s00713.1066	GH30	Glyco_hydro_30
BUX.s01092.145	GH30	Glyco_hydro_30
BUX.s01092.144	GH30	Glyco_hydro_30
BUX.s01038.81	GH31	Glyco_hydro_31
BUX.s01198.100	GH31	Glyco_hydro_31
BUX.s01198.99	GH31	Glyco_hydro_31
BUX.s00713.744	GH35	Glyco_hydro_35
BUX.s01063.152	GH37	Trehalase
BUX.c07832.1	GH37	Trehalase
BUX.c03839.1	GH37	Trehalase
BUX.s01066.118	GH37	Trehalase
BUX.s00364.51	GH38	Glyco_hydro_38/Alpha-mann_mid
BUX.s00397.16	GH45	Glyco_hydro_45
BUX.s00036.112	GH45	Glyco_hydro_45
BUX.s00397.15	GH45	Glyco_hydro_45
BUX.s00119.43	GH45	Glyco_hydro_45
BUX.s00119.44	GH45	Glyco_hydro_45
BUX.s00036.113	GH45	Glyco_hydro_45
BUX.s01038.221	GH45	Glyco_hydro_45
BUX.s01143.80	GH47	Glyco_hydro_47
BUX.s01143.212	GT14	WSC/Branch
BUX.s01281.438	GT2	Myosin_N/Myosin_head/Myosin_tail_1/Myosin_tail_1/Myosin_tail_1
BUX.s00351.173	GT2	Myosin_head
BUX.s00460.459	GT25/GH38	Glyco_transf_25/Glyco_hydro_38/Alpha-mann_mid/Glyco_hydro_38C
BUX.s00422.60	GT27/CBM13/GT2	Glycos_transf_2/Ricin_B_lectin
BUX.c03162.1	GT3	Glycogen_syn
BUX.s01640.9	GT31	Galactosyl_T
BUX.s00713.716	GT35	Phosphorylase
BUX.s01254.327	GT43	Glyco_transf_43
BUX.s01147.3	GT49	Glyco_transf_49
BUX.s00579.728	GT57	Alg6_Alg8/Endonuclease_5
BUX.s00713.70	GT8	Glyco_transf_8
BUX.s01661.75	PL3	Pectate_lyase
BUX.s01259.21	PL3	Pectate_lyase
BUX.s00460.341	PL3	Pectate_lyase
